# Supplementary material for: Ethenzamide–gentisic acid–acetic acid (2/1/1)
Source: Acta Crystallogr Sect E Struct Rep Online. 2010 Apr 10;66(Pt 5):o1045–6. doi: 10.1107/S1600536810012407 (PMC2979229; doi:10.1107/S1600536810012407)
Supplement: Supplementary file 1 [file e-66-o1045-sup1.cif]

##############################################################################
###                                                                        ###
###        Electronic paper (Acta Crystallographica Section E)             ###
###                                                                        ###
##############################################################################
#                                                                            #
# This CIF contains the data in a paper accepted for publication in Acta     #
# Crystallographica Section E. It conforms to the requirements of Notes      #
# for Authors for Section E, and has been peer reviewed under the auspices   #
# of the IUCr Commission on Journals.                                        #
#                                                                            #
# Full details of the Crystallographic Information File format               #
# are given in the paper "The Crystallographic Information File (CIF):       #
# a New Standard Archive File for Crystallography" by S. R. Hall, F. H.      #
# Allen and I. D. Brown [Acta Cryst. (1991), A47, 655-685].                  #
#                                                                            #
# The current version of the core CIF dictionary is obtainable from          #
# ftp://ftp.iucr.org/pub/cif_core.dic. The current version number is 2.4.    #
#                                                                            #
# Software is freely available for graphical display of the structure(s) in  #
# this CIF.  For information consult the CIF home page http://www.iucr.org/  #
# cif/home.html                                                              #
#                                                                            #
# This file may be used for bona fide research purposes within the           #
# scientific community so long as proper attribution is given to the journal # 
# article from which it was obtained.                                        #
#                                                                            #
##############################################################################
                                             
data_global
_audit_creation_method     'form.cif (version 2.0)'
_journal_data_validation_number     ?
_journal_date_recd_electronic     2010-03-22
_journal_date_accepted     2010-04-01
_journal_name_full     'Acta Crystallographica, Section E'
_journal_year     2010
_journal_volume     66
_journal_issue      5
_journal_page_first     o1045
_journal_page_last     o1046
_journal_paper_category     QO
_journal_coeditor_code     FB2192
loop_
    _publ_contact_author_name
    _publ_contact_author_address
    _publ_contact_author_email
    'Srinivasulu Aitipamula'
;
Crystallization & Particle Sciences
Institute of Chemical and Engineering Sciences
A*STAR (Agency for Science, Technology and Research)
1, Pesek Road, Jurong Island
Singapore 627833
;
 srinivasulu_aitipamula@ices.a-star.edu.sg
    'Tan, Reginald B.H.'
;
Institute of Chemical and Engineering Sciences,
A*STAR (Agency for Science, Technology and Research),
1, Pesek Road, Jurong Island, Singapore, 627833.
Department of Chemical & Biomolecular Engineering,
National University of Singapore, 4 Engineering Drive 4,
Singapore 117576
;
 reginald_tan@ices.a-star.edu.sg
_publ_contact_author_fax     '+65 6316 6183'
_publ_contact_author_phone     '+65 6796 3858'
_publ_section_title
;
Ethenzamide--gentisic acid--acetic acid (2/1/1)
;
loop_
    _publ_author_name
    _publ_author_footnote
    _publ_author_address
    'Aitipamula, Srinivasulu' .
;
Institute of Chemical and Engineering Sciences,
A*STAR (Agency for Science, Technology and Research),
1 Pesek Road, Jurong Island
627833 Singapore
;
    'Chow, Pui Shan' .
;
Institute of Chemical and Engineering Sciences,
A*STAR (Agency for Science, Technology and Research),
1 Pesek Road, Jurong Island
627833 Singapore
;
    'Tan, Reginald B.H.' .
;
Institute of Chemical and Engineering Sciences,
A*STAR (Agency for Science, Technology and Research),
1 Pesek Road, Jurong Island, 627833 Singapore,
and Department of Chemical and Biomolecular Engineering,
National University of Singapore, 4 Engineering Drive,
117576 Singapore
;
_publ_section_synopsis     .
data_I
_audit_creation_method     SHELXL-97
_chemical_name_systematic
;
2-ethoxybenzamide---2,5-dihydroxybenzoic acid---ethanoic acid (2/1/1)
;
_chemical_name_common     'Ethenzamide--gentisic acid--acetic acid (2/1/1)'
_chemical_formula_moiety     '2(C9 H11 N O2), C7 H6 O4, C2 H4 O2'
_chemical_formula_sum     'C27 H32 N2 O10'
_chemical_formula_iupac     '2C9 H11 N O2, C7 H6 O4, C2 H4 O2'
_chemical_formula_weight     544.55
_chemical_melting_point     ?
_symmetry_cell_setting     'Triclinic'
_symmetry_space_group_name_H-M     'P -1'
_symmetry_space_group_name_Hall     '-P 1'
loop_
    _symmetry_equiv_pos_as_xyz
    'x, y, z'
    '-x, -y, -z'
_cell_length_a     8.8083(18)
_cell_length_b     8.8802(18)
_cell_length_c     19.880(4)
_cell_angle_alpha     93.65(3)
_cell_angle_beta     93.55(3)
_cell_angle_gamma     119.45(3)
_cell_volume     1343.5(6)
_cell_formula_units_Z     2
_cell_measurement_reflns_used     3760
_cell_measurement_theta_min     2.0649
_cell_measurement_theta_max     30.9626
_cell_measurement_temperature     110(2)
_exptl_crystal_description     'block'
_exptl_crystal_colour     'yellow'
_exptl_crystal_size_max     0.33
_exptl_crystal_size_mid     0.29
_exptl_crystal_size_min     0.22
_exptl_crystal_density_diffrn     1.346
_exptl_crystal_density_meas     ?
_exptl_crystal_density_method     'not measured'
_exptl_crystal_F_000     576
_exptl_absorpt_coefficient_mu     0.103
_exptl_absorpt_correction_type     'multi-scan'
_exptl_absorpt_process_details     '(Blessing, 1995)'
_exptl_absorpt_correction_T_min     0.9667
_exptl_absorpt_correction_T_max     0.9776
_exptl_special_details
;
;
_diffrn_ambient_temperature     110(2)
_diffrn_radiation_type     MoK\a
_diffrn_radiation_wavelength     0.71073
_diffrn_radiation_source     'fine-focus sealed tube'
_diffrn_radiation_monochromator     graphite
_diffrn_measurement_device_type     'Rigaku Saturn CCD area-detector'
_diffrn_measurement_method     '\w scans'
_diffrn_detector_area_resol_mean     ?
_diffrn_reflns_number     19296
_diffrn_reflns_av_R_equivalents     0.0250
_diffrn_reflns_av_sigmaI/netI     0.0251
_diffrn_reflns_theta_min     2.06
_diffrn_reflns_theta_max     28.28
_diffrn_reflns_theta_full     28.28
_diffrn_measured_fraction_theta_max     0.988
_diffrn_measured_fraction_theta_full     0.988
_diffrn_reflns_limit_h_min     -11
_diffrn_reflns_limit_h_max     11
_diffrn_reflns_limit_k_min     -11
_diffrn_reflns_limit_k_max     9
_diffrn_reflns_limit_l_min     -26
_diffrn_reflns_limit_l_max     24
_diffrn_standards_number     ?
_diffrn_standards_interval_count     ?
_diffrn_standards_interval_time     ?
_diffrn_standards_decay_%     ?
_refine_special_details
;
Refinement of <i>F</i>^2^ against ALL reflections. The weighted <i>R</i>-factor
wR and goodness of fit <i>S</i> are based on <i>F</i>^2^, conventional
<i>R</i>-factors <i>R</i> are based on <i>F</i>, with <i>F</i> set to zero for
negative <i>F</i>^2^. The threshold expression of <i>F</i>^2^ >
\s(<i>F</i>^2^) is used only for calculating <i>R</i>-factors(gt) etc. and is
not relevant to the choice of reflections for refinement. <i>R</i>-factors
based on <i>F</i>^2^ are statistically about twice as large as those based on
<i>F</i>, and <i>R</i>- factors based on ALL data will be even larger.
;
_reflns_number_total     6594
_reflns_number_gt     6074
_reflns_threshold_expression     I>2sigma(I)
_refine_ls_structure_factor_coef     Fsqd
_refine_ls_matrix_type     full
_refine_ls_R_factor_all     0.0537
_refine_ls_R_factor_gt     0.0496
_refine_ls_wR_factor_gt     0.1308
_refine_ls_wR_factor_ref     0.1345
_refine_ls_goodness_of_fit_ref     1.113
_refine_ls_restrained_S_all     1.113
_refine_ls_number_reflns     6594
_refine_ls_number_parameters     380
_refine_ls_number_restraints     0
_refine_ls_hydrogen_treatment     mixed
_refine_ls_weighting_scheme     calc
_refine_ls_weighting_details
         'calc w=1/[\s^2^(Fo^2^)+(0.0677P)^2^+0.2882P] where P=(Fo^2^+2Fc^2^)/3'
_atom_sites_solution_hydrogens     difmap
_atom_sites_solution_primary     direct
_atom_sites_solution_secondary     difmap
_refine_ls_shift/su_max     0.001
_refine_ls_shift/su_mean     0.000
_refine_diff_density_max     0.249
_refine_diff_density_min     -0.231
_refine_ls_extinction_method     '<i>SHELXL97</i> (Sheldrick, 2008)'
_refine_ls_extinction_coef     0.0054(18)
_refine_ls_extinction_expression
                                  'Fc^*^=kFc[1+0.001xFc^2^\l^3^/sin(2\q)]^-1/4^'
loop_
    _atom_type_symbol
    _atom_type_description
    _atom_type_scat_dispersion_real
    _atom_type_scat_dispersion_imag
    _atom_type_scat_source
    'C' 'C' 0.0033 0.0016
                         'International Tables Vol C Tables 4.2.6.8 and 6.1.1.4'
    'H' 'H' 0.0000 0.0000
                         'International Tables Vol C Tables 4.2.6.8 and 6.1.1.4'
    'N' 'N' 0.0061 0.0033
                         'International Tables Vol C Tables 4.2.6.8 and 6.1.1.4'
    'O' 'O' 0.0106 0.0060
                         'International Tables Vol C Tables 4.2.6.8 and 6.1.1.4'
_computing_data_collection     '<i>CrystalClear</i> (Rigaku, 2008)'
_computing_cell_refinement     '<i>CrystalClear</i> (Rigaku, 2008)'
_computing_data_reduction     '<i>CrystalClear</i> (Rigaku, 2008)'
_computing_structure_solution     '<i>SHELXS97</i> (Sheldrick, 2008)'
_computing_structure_refinement     '<i>SHELXL97</i> (Sheldrick, 2008)'
_computing_molecular_graphics     '<i>X-SEED</i> (Barbour, 2001)'
_computing_publication_material
               '<i>SHELXTL</i> (Sheldrick, 2008) and <i>PLATON</i> (Spek, 2009)'
loop_
    _atom_site_type_symbol
    _atom_site_label
    _atom_site_fract_x
    _atom_site_fract_y
    _atom_site_fract_z
    _atom_site_U_iso_or_equiv
    _atom_site_adp_type
    _atom_site_calc_flag
    _atom_site_refinement_flags
    _atom_site_occupancy
    _atom_site_disorder_assembly
    _atom_site_disorder_group
    O O4 0.18598(11) 0.96579(12) 0.43017(5) 0.0280(2) Uani d . 1 . .
    O O9 1.05478(12) 0.54627(13) 0.63748(5) 0.0319(2) Uani d . 1 . .
    O O3 -0.22283(12) 0.57234(13) 0.51754(5) 0.0324(2) Uani d . 1 . .
    O O10 0.76432(12) 0.38996(13) 0.61300(5) 0.0316(2) Uani d . 1 . .
    H H20 0.781(2) 0.464(3) 0.5756(10) 0.047 Uiso d . 1 . .
    N N2 0.06949(14) 0.72419(16) 0.51542(6) 0.0281(2) Uani d . 1 . .
    H H10 0.079(2) 0.668(2) 0.5509(9) 0.034 Uiso d . 1 . .
    H H7 0.159(2) 0.811(2) 0.5000(9) 0.034 Uiso d . 1 . .
    C C16 -0.09157(16) 0.68847(16) 0.49396(6) 0.0249(2) Uani d . 1 . .
    C C11 0.01615(16) 0.92217(16) 0.41021(6) 0.0251(3) Uani d . 1 . .
    C C12 -0.02542(17) 1.00581(18) 0.36157(7) 0.0295(3) Uani d . 1 . .
    H H12 0.0654 1.0958 0.3409 0.035 Uiso calc R 1 . .
    C C18 0.49661(17) 1.13984(19) 0.43493(7) 0.0325(3) Uani d . 1 . .
    H H18A 0.5037 1.1604 0.4843 0.049 Uiso calc R 1 . .
    H H18B 0.5932 1.2403 0.4180 0.049 Uiso calc R 1 . .
    H H18C 0.5050 1.0356 0.4229 0.049 Uiso calc R 1 . .
    C C17 0.32440(16) 1.11405(17) 0.40346(7) 0.0285(3) Uani d . 1 . .
    H H17A 0.3150 1.2191 0.4149 0.034 Uiso calc R 1 . .
    H H17B 0.3155 1.0925 0.3535 0.034 Uiso calc R 1 . .
    C C10 -0.11871(16) 0.78677(16) 0.44080(6) 0.0246(2) Uani d . 1 . .
    C C15 -0.29227(16) 0.74279(17) 0.42099(7) 0.0277(3) Uani d . 1 . .
    H H15 -0.3844 0.6526 0.4411 0.033 Uiso calc R 1 . .
    C C13 -0.19922(18) 0.95831(18) 0.34313(7) 0.0308(3) Uani d . 1 . .
    H H13 -0.2264 1.0162 0.3099 0.037 Uiso calc R 1 . .
    C C26 0.91047(17) 0.43317(17) 0.65051(7) 0.0283(3) Uani d . 1 . .
    C C14 -0.33339(17) 0.82690(18) 0.37295(7) 0.0308(3) Uani d . 1 . .
    H H14 -0.4521 0.7951 0.3605 0.037 Uiso calc R 1 . .
    C C27 0.8867(2) 0.3342(2) 0.71097(8) 0.0371(3) Uani d . 1 . .
    H H27A 0.9874 0.3168 0.7199 0.056 Uiso calc R 1 . .
    H H27B 0.7791 0.2209 0.7020 0.056 Uiso calc R 1 . .
    H H27C 0.8780 0.4001 0.7505 0.056 Uiso calc R 1 . .
    O O1 0.91975(12) 0.71644(12) 1.01611(5) 0.0296(2) Uani d . 1 . .
    O O2 0.45825(12) 0.67508(13) 0.93005(5) 0.0298(2) Uani d . 1 . .
    C C1 0.66698(16) 0.57974(16) 0.93614(6) 0.0247(2) Uani d . 1 . .
    N N1 0.75912(17) 0.84922(16) 1.00868(6) 0.0322(3) Uani d . 1 . .
    H H1 0.656(2) 0.845(2) 0.9926(9) 0.039 Uiso d . 1 . .
    H H2 0.829(2) 0.926(2) 1.0438(9) 0.039 Uiso d . 1 . .
    C C7 0.78960(16) 0.72148(16) 0.98983(6) 0.0254(2) Uani d . 1 . .
    C C2 0.50360(17) 0.55485(16) 0.90874(6) 0.0262(3) Uani d . 1 . .
    C C6 0.71780(18) 0.46025(17) 0.91414(7) 0.0291(3) Uani d . 1 . .
    H H6 0.8278 0.4760 0.9321 0.035 Uiso calc R 1 . .
    C C8 0.28786(17) 0.65018(19) 0.90704(7) 0.0316(3) Uani d . 1 . .
    H H8A 0.1940 0.5434 0.9228 0.038 Uiso calc R 1 . .
    H H8B 0.2710 0.6394 0.8569 0.038 Uiso calc R 1 . .
    C C9 0.2832(2) 0.8079(2) 0.93678(8) 0.0388(3) Uani d . 1 . .
    H H9A 0.3025 0.8181 0.9863 0.058 Uiso calc R 1 . .
    H H9B 0.1687 0.7961 0.9232 0.058 Uiso calc R 1 . .
    H H9C 0.3755 0.9123 0.9201 0.058 Uiso calc R 1 . .
    C C4 0.44999(19) 0.29481(18) 0.84136(7) 0.0344(3) Uani d . 1 . .
    H H4 0.3759 0.1974 0.8093 0.041 Uiso calc R 1 . .
    C C3 0.39524(18) 0.41077(18) 0.86209(7) 0.0314(3) Uani d . 1 . .
    H H3 0.2839 0.3921 0.8445 0.038 Uiso calc R 1 . .
    C C5 0.61151(19) 0.31929(18) 0.86680(7) 0.0330(3) Uani d . 1 . .
    H H5 0.6489 0.2402 0.8519 0.040 Uiso calc R 1 . .
    O O8 0.70122(13) 0.23351(13) 0.25999(5) 0.0327(2) Uani d . 1 . .
    H H19 0.784(3) 0.317(3) 0.2955(10) 0.049 Uiso d . 1 . .
    O O6 0.13707(13) -0.09895(13) 0.11728(5) 0.0319(2) Uani d . 1 . .
    H H11 0.039(3) -0.166(3) 0.0787(10) 0.048 Uiso d . 1 . .
    O O5 -0.01505(12) 0.03810(13) 0.13600(5) 0.0327(2) Uani d . 1 . .
    O O7 0.10781(13) 0.29851(13) 0.23160(5) 0.0325(2) Uani d . 1 . .
    H H16 0.033(3) 0.217(3) 0.1981(10) 0.049 Uiso d . 1 . .
    C C24 0.41450(17) 0.13298(16) 0.20904(6) 0.0254(2) Uani d . 1 . .
    H H24 0.4210 0.0417 0.1842 0.030 Uiso calc R 1 . .
    C C22 0.54594(17) 0.38590(17) 0.29022(6) 0.0285(3) Uani d . 1 . .
    H H22 0.6432 0.4691 0.3207 0.034 Uiso calc R 1 . .
    C C23 0.55542(16) 0.25175(17) 0.25389(6) 0.0264(3) Uani d . 1 . .
    C C19 0.26205(16) 0.14500(16) 0.19962(6) 0.0248(2) Uani d . 1 . .
    C C25 0.11617(17) 0.02315(16) 0.14875(6) 0.0262(3) Uani d . 1 . .
    C C21 0.39528(17) 0.39826(17) 0.28208(7) 0.0285(3) Uani d . 1 . .
    H H21 0.3894 0.4890 0.3076 0.034 Uiso calc R 1 . .
    C C20 0.25202(17) 0.27906(17) 0.23681(6) 0.0263(3) Uani d . 1 . .
loop_
    _atom_site_aniso_label
    _atom_site_aniso_U_11
    _atom_site_aniso_U_22
    _atom_site_aniso_U_33
    _atom_site_aniso_U_12
    _atom_site_aniso_U_13
    _atom_site_aniso_U_23
    O4 0.0206(4) 0.0310(5) 0.0326(5) 0.0122(4) 0.0044(3) 0.0081(4)
    O9 0.0255(4) 0.0373(5) 0.0296(5) 0.0130(4) 0.0020(3) 0.0044(4)
    O3 0.0221(4) 0.0334(5) 0.0383(5) 0.0106(4) 0.0038(4) 0.0089(4)
    O10 0.0241(4) 0.0338(5) 0.0340(5) 0.0119(4) 0.0045(4) 0.0054(4)
    N2 0.0215(5) 0.0322(6) 0.0288(5) 0.0116(4) 0.0025(4) 0.0071(4)
    C16 0.0222(5) 0.0254(6) 0.0258(6) 0.0112(5) 0.0028(4) -0.0010(4)
    C11 0.0230(5) 0.0271(6) 0.0257(6) 0.0136(5) 0.0007(4) -0.0018(5)
    C12 0.0292(6) 0.0305(6) 0.0301(6) 0.0160(5) 0.0026(5) 0.0035(5)
    C18 0.0246(6) 0.0338(7) 0.0383(7) 0.0130(5) 0.0055(5) 0.0097(6)
    C17 0.0243(6) 0.0285(6) 0.0314(6) 0.0115(5) 0.0059(5) 0.0068(5)
    C10 0.0234(6) 0.0246(6) 0.0251(6) 0.0121(5) 0.0010(4) -0.0025(4)
    C15 0.0234(6) 0.0258(6) 0.0308(6) 0.0111(5) -0.0010(5) -0.0037(5)
    C13 0.0327(7) 0.0301(7) 0.0317(6) 0.0185(5) -0.0046(5) -0.0006(5)
    C26 0.0293(6) 0.0302(6) 0.0275(6) 0.0166(5) 0.0049(5) 0.0002(5)
    C14 0.0254(6) 0.0301(7) 0.0359(7) 0.0149(5) -0.0050(5) -0.0040(5)
    C27 0.0446(8) 0.0372(8) 0.0330(7) 0.0220(6) 0.0083(6) 0.0079(6)
    O1 0.0282(4) 0.0290(5) 0.0326(5) 0.0159(4) -0.0005(4) -0.0008(4)
    O2 0.0302(5) 0.0331(5) 0.0305(5) 0.0195(4) 0.0020(4) 0.0017(4)
    C1 0.0276(6) 0.0228(6) 0.0231(6) 0.0117(5) 0.0045(4) 0.0048(4)
    N1 0.0356(6) 0.0299(6) 0.0338(6) 0.0201(5) -0.0035(5) -0.0042(5)
    C7 0.0280(6) 0.0238(6) 0.0253(6) 0.0130(5) 0.0050(4) 0.0054(4)
    C2 0.0299(6) 0.0275(6) 0.0235(6) 0.0154(5) 0.0062(5) 0.0060(5)
    C6 0.0309(6) 0.0281(6) 0.0306(6) 0.0162(5) 0.0053(5) 0.0039(5)
    C8 0.0275(6) 0.0372(7) 0.0342(7) 0.0186(6) 0.0047(5) 0.0091(5)
    C9 0.0370(7) 0.0420(8) 0.0474(8) 0.0261(7) 0.0089(6) 0.0101(6)
    C4 0.0375(7) 0.0292(7) 0.0298(7) 0.0123(6) 0.0017(5) -0.0008(5)
    C3 0.0299(6) 0.0316(7) 0.0290(6) 0.0126(5) 0.0018(5) 0.0025(5)
    C5 0.0391(7) 0.0288(7) 0.0332(7) 0.0188(6) 0.0052(5) -0.0001(5)
    O8 0.0291(5) 0.0363(5) 0.0357(5) 0.0198(4) -0.0039(4) -0.0006(4)
    O6 0.0344(5) 0.0295(5) 0.0336(5) 0.0193(4) -0.0058(4) -0.0050(4)
    O5 0.0278(5) 0.0350(5) 0.0357(5) 0.0176(4) -0.0032(4) -0.0034(4)
    O7 0.0290(5) 0.0329(5) 0.0383(5) 0.0185(4) 0.0006(4) -0.0026(4)
    C24 0.0287(6) 0.0240(6) 0.0249(6) 0.0141(5) 0.0025(4) 0.0037(4)
    C22 0.0297(6) 0.0260(6) 0.0257(6) 0.0110(5) 0.0007(5) 0.0016(5)
    C23 0.0260(6) 0.0278(6) 0.0266(6) 0.0142(5) 0.0021(4) 0.0054(5)
    C19 0.0255(6) 0.0235(6) 0.0243(6) 0.0113(5) 0.0019(4) 0.0037(4)
    C25 0.0271(6) 0.0255(6) 0.0266(6) 0.0135(5) 0.0029(4) 0.0040(5)
    C21 0.0314(6) 0.0254(6) 0.0287(6) 0.0142(5) 0.0034(5) 0.0012(5)
    C20 0.0269(6) 0.0264(6) 0.0270(6) 0.0138(5) 0.0045(4) 0.0051(5)
_geom_special_details
;
All esds (except the esd in the dihedral angle between two l.s. planes) are
estimated using the full covariance matrix. The cell esds are taken into
account individually in the estimation of esds in distances, angles and
torsion angles; correlations between esds in cell parameters are only used
when they are defined by crystal symmetry. An approximate (isotropic)
treatment of cell esds is used for estimating esds involving l.s. planes.
;
loop_
    _geom_bond_atom_site_label_1
    _geom_bond_atom_site_label_2
    _geom_bond_site_symmetry_2
    _geom_bond_distance
    _geom_bond_publ_flag
    O4 C11 . 1.3720(15) ?
    O4 C17 . 1.4466(16) ?
    O9 C26 . 1.2289(17) ?
    O3 C16 . 1.2555(16) ?
    O10 C26 . 1.3112(17) ?
    O10 H20 . 0.99(2) ?
    N2 C16 . 1.3269(16) ?
    N2 H10 . 0.913(18) ?
    N2 H7 . 0.879(18) ?
    C16 C10 . 1.4924(19) ?
    C11 C12 . 1.3913(19) ?
    C11 C10 . 1.4159(18) ?
    C12 C13 . 1.3899(18) ?
    C12 H12 . 0.9500 ?
    C18 C17 . 1.5058(18) ?
    C18 H18A . 0.9800 ?
    C18 H18B . 0.9800 ?
    C18 H18C . 0.9800 ?
    C17 H17A . 0.9900 ?
    C17 H17B . 0.9900 ?
    C10 C15 . 1.4012(17) ?
    C15 C14 . 1.384(2) ?
    C15 H15 . 0.9500 ?
    C13 C14 . 1.389(2) ?
    C13 H13 . 0.9500 ?
    C26 C27 . 1.499(2) ?
    C14 H14 . 0.9500 ?
    C27 H27A . 0.9800 ?
    C27 H27B . 0.9800 ?
    C27 H27C . 0.9800 ?
    O1 C7 . 1.2523(16) ?
    O2 C2 . 1.3644(16) ?
    O2 C8 . 1.4444(16) ?
    C1 C6 . 1.3963(18) ?
    C1 C2 . 1.4112(18) ?
    C1 C7 . 1.4965(19) ?
    N1 C7 . 1.3256(17) ?
    N1 H1 . 0.930(19) ?
    N1 H2 . 0.90(2) ?
    C2 C3 . 1.395(2) ?
    C6 C5 . 1.385(2) ?
    C6 H6 . 0.9500 ?
    C8 C9 . 1.506(2) ?
    C8 H8A . 0.9900 ?
    C8 H8B . 0.9900 ?
    C9 H9A . 0.9800 ?
    C9 H9B . 0.9800 ?
    C9 H9C . 0.9800 ?
    C4 C5 . 1.386(2) ?
    C4 C3 . 1.386(2) ?
    C4 H4 . 0.9500 ?
    C3 H3 . 0.9500 ?
    C5 H5 . 0.9500 ?
    O8 C23 . 1.3705(16) ?
    O8 H19 . 0.96(2) ?
    O6 C25 . 1.3134(16) ?
    O6 H11 . 1.02(2) ?
    O5 C25 . 1.2397(16) ?
    O7 C20 . 1.3622(16) ?
    O7 H16 . 0.90(2) ?
    C24 C23 . 1.3798(19) ?
    C24 C19 . 1.4007(18) ?
    C24 H24 . 0.9500 ?
    C22 C21 . 1.3849(19) ?
    C22 C23 . 1.3941(19) ?
    C22 H22 . 0.9500 ?
    C19 C20 . 1.4040(18) ?
    C19 C25 . 1.4756(19) ?
    C21 C20 . 1.3955(19) ?
    C21 H21 . 0.9500 ?
loop_
    _geom_angle_atom_site_label_1
    _geom_angle_atom_site_label_2
    _geom_angle_atom_site_label_3
    _geom_angle_site_symmetry_1
    _geom_angle_site_symmetry_3
    _geom_angle
    _geom_angle_publ_flag
    C11 O4 C17 . . 117.67(10) ?
    C26 O10 H20 . . 113.5(11) ?
    C16 N2 H10 . . 116.3(11) ?
    C16 N2 H7 . . 119.0(11) ?
    H10 N2 H7 . . 123.8(16) ?
    O3 C16 N2 . . 121.07(12) ?
    O3 C16 C10 . . 119.00(11) ?
    N2 C16 C10 . . 119.93(12) ?
    O4 C11 C12 . . 122.18(12) ?
    O4 C11 C10 . . 117.69(11) ?
    C12 C11 C10 . . 120.13(12) ?
    C13 C12 C11 . . 120.32(13) ?
    C13 C12 H12 . . 119.8 ?
    C11 C12 H12 . . 119.8 ?
    C17 C18 H18A . . 109.5 ?
    C17 C18 H18B . . 109.5 ?
    H18A C18 H18B . . 109.5 ?
    C17 C18 H18C . . 109.5 ?
    H18A C18 H18C . . 109.5 ?
    H18B C18 H18C . . 109.5 ?
    O4 C17 C18 . . 107.57(11) ?
    O4 C17 H17A . . 110.2 ?
    C18 C17 H17A . . 110.2 ?
    O4 C17 H17B . . 110.2 ?
    C18 C17 H17B . . 110.2 ?
    H17A C17 H17B . . 108.5 ?
    C15 C10 C11 . . 117.89(12) ?
    C15 C10 C16 . . 116.73(12) ?
    C11 C10 C16 . . 125.37(11) ?
    C14 C15 C10 . . 121.93(13) ?
    C14 C15 H15 . . 119.0 ?
    C10 C15 H15 . . 119.0 ?
    C14 C13 C12 . . 120.47(13) ?
    C14 C13 H13 . . 119.8 ?
    C12 C13 H13 . . 119.8 ?
    O9 C26 O10 . . 122.84(13) ?
    O9 C26 C27 . . 122.78(13) ?
    O10 C26 C27 . . 114.38(12) ?
    C15 C14 C13 . . 119.25(12) ?
    C15 C14 H14 . . 120.4 ?
    C13 C14 H14 . . 120.4 ?
    C26 C27 H27A . . 109.5 ?
    C26 C27 H27B . . 109.5 ?
    H27A C27 H27B . . 109.5 ?
    C26 C27 H27C . . 109.5 ?
    H27A C27 H27C . . 109.5 ?
    H27B C27 H27C . . 109.5 ?
    C2 O2 C8 . . 119.79(11) ?
    C6 C1 C2 . . 118.51(12) ?
    C6 C1 C7 . . 116.30(12) ?
    C2 C1 C7 . . 125.14(12) ?
    C7 N1 H1 . . 120.7(11) ?
    C7 N1 H2 . . 117.4(12) ?
    H1 N1 H2 . . 120.6(16) ?
    O1 C7 N1 . . 121.31(12) ?
    O1 C7 C1 . . 118.85(12) ?
    N1 C7 C1 . . 119.85(12) ?
    O2 C2 C3 . . 122.70(12) ?
    O2 C2 C1 . . 117.45(11) ?
    C3 C2 C1 . . 119.85(12) ?
    C5 C6 C1 . . 121.49(13) ?
    C5 C6 H6 . . 119.3 ?
    C1 C6 H6 . . 119.3 ?
    O2 C8 C9 . . 106.37(12) ?
    O2 C8 H8A . . 110.5 ?
    C9 C8 H8A . . 110.5 ?
    O2 C8 H8B . . 110.5 ?
    C9 C8 H8B . . 110.5 ?
    H8A C8 H8B . . 108.6 ?
    C8 C9 H9A . . 109.5 ?
    C8 C9 H9B . . 109.5 ?
    H9A C9 H9B . . 109.5 ?
    C8 C9 H9C . . 109.5 ?
    H9A C9 H9C . . 109.5 ?
    H9B C9 H9C . . 109.5 ?
    C5 C4 C3 . . 120.78(13) ?
    C5 C4 H4 . . 119.6 ?
    C3 C4 H4 . . 119.6 ?
    C4 C3 C2 . . 120.05(13) ?
    C4 C3 H3 . . 120.0 ?
    C2 C3 H3 . . 120.0 ?
    C6 C5 C4 . . 119.29(13) ?
    C6 C5 H5 . . 120.4 ?
    C4 C5 H5 . . 120.4 ?
    C23 O8 H19 . . 109.3(12) ?
    C25 O6 H11 . . 110.3(11) ?
    C20 O7 H16 . . 105.4(13) ?
    C23 C24 C19 . . 120.98(12) ?
    C23 C24 H24 . . 119.5 ?
    C19 C24 H24 . . 119.5 ?
    C21 C22 C23 . . 120.24(12) ?
    C21 C22 H22 . . 119.9 ?
    C23 C22 H22 . . 119.9 ?
    O8 C23 C24 . . 117.91(12) ?
    O8 C23 C22 . . 122.62(12) ?
    C24 C23 C22 . . 119.46(12) ?
    C24 C19 C20 . . 119.47(12) ?
    C24 C19 C25 . . 120.45(12) ?
    C20 C19 C25 . . 120.02(12) ?
    O5 C25 O6 . . 122.74(12) ?
    O5 C25 C19 . . 121.85(12) ?
    O6 C25 C19 . . 115.40(11) ?
    C22 C21 C20 . . 120.82(12) ?
    C22 C21 H21 . . 119.6 ?
    C20 C21 H21 . . 119.6 ?
    O7 C20 C21 . . 117.69(12) ?
    O7 C20 C19 . . 123.28(12) ?
    C21 C20 C19 . . 119.02(12) ?
loop_
    _geom_hbond_atom_site_label_D
    _geom_hbond_atom_site_label_H
    _geom_hbond_atom_site_label_A
    _geom_hbond_site_symmetry_A
    _geom_hbond_distance_DH
    _geom_hbond_distance_HA
    _geom_hbond_distance_DA
    _geom_hbond_angle_DHA
    N1 H1 O2 . 0.926(19) 1.941(18) 2.6472(19) 131.6(14)
    N1 H2 O5 1_666 0.90(2) 2.085(18) 2.9550(17) 163.0(15)
    N2 H7 O4 . 0.879(18) 1.959(17) 2.6536(16) 135.0(17)
    N2 H10 O9 1_455 0.912(18) 2.057(17) 2.9542(17) 167.4(17)
    O6 H11 O1 1_444 1.02(2) 1.53(2) 2.5327(15) 167.0(18)
    O7 H16 O5 . 0.90(2) 1.80(2) 2.6183(15) 149(3)
    O8 H19 O9 2_766 0.96(2) 1.77(2) 2.7231(16) 173(2)
    O10 H20 O3 1_655 0.99(2) 1.56(2) 2.5446(15) 171(2)
    C8 H8A O1 2_667 0.99 2.46 3.3768(19) 154
    C13 H13 O8 1_465 0.95 2.55 3.452(2) 159
    C14 H14 O10 2_566 0.95 2.53 3.348(2) 145
