# Supplementary material for: Ethenzamide–gentisic acid–acetic acid (2/1/1)
Source: Acta Crystallogr Sect E Struct Rep Online. 2010 Apr 10;66(Pt 5):o1045–6. doi: 10.1107/S1600536810012407 (PMC2979229; doi:10.1107/S1600536810012407)
Supplement: Supplementary file 2 [file e-66-o1045-Isup2.hkl]

# 
# h,k,l, Fc-squared, Fo-squared, sigma(Fo-squared) and status flag 
# 
data_I
_shelx_title ' shelxs in P-1' 
_shelx_refln_list_code          4 
_shelx_F_calc_maximum      161.53 
_exptl_crystal_F_000       576.00 
_reflns_d_resolution_high  0.7500 
 
loop_ 
 _symmetry_equiv_pos_as_xyz 
 'x, y, z' 
 '-x, -y, -z' 
 
_cell_length_a     8.8083 
_cell_length_b     8.8802 
_cell_length_c    19.8800 
_cell_angle_alpha  93.650 
_cell_angle_beta   93.550 
_cell_angle_gamma 119.450 
 
_shelx_F_squared_multiplier     1.000 
 
loop_ 
 _refln_index_h 
 _refln_index_k 
 _refln_index_l 
 _refln_F_squared_calc 
 _refln_F_squared_meas 
 _refln_F_squared_sigma 
 _refln_observed_status 
   1   0   0      357.93      341.79      2.28 o 
   2   0   0      179.47      175.32      1.78 o 
   3   0   0        0.00        0.78      0.24 o 
   4   0   0      421.37      467.58      6.60 o 
   5   0   0      426.71      457.12      7.48 o 
   6   0   0      317.43      318.92      5.77 o 
   7   0   0        0.27        3.01      0.65 o 
   8   0   0        0.35        2.34      0.86 o 
   9   0   0       42.06       45.60      2.42 o 
  10   0   0       63.14       71.82      4.75 o 
 -10   1   0       59.79       71.70      4.96 o 
  -9   1   0        0.61        1.36      0.59 o 
  -8   1   0       56.57       46.87      3.19 o 
  -7   1   0        0.22        1.68      0.49 o 
  -6   1   0     1448.45     1327.77     49.25 o 
  -5   1   0       74.28       81.78      3.69 o 
  -4   1   0      110.35      133.28      3.27 o 
  -3   1   0        0.07        1.49      0.24 o 
  -2   1   0       21.11       27.09      1.40 o 
  -1   1   0     6635.37     6302.88     57.24 o 
   0   1   0      240.03      223.26      1.50 o 
   1   1   0      250.24      237.01      1.70 o 
   2   1   0        8.03       10.85      0.48 o 
   3   1   0       24.05       23.69      2.21 o 
   4   1   0        0.10        1.90      0.49 o 
   5   1   0      367.65      340.91      6.81 o 
   6   1   0      311.09      303.74      5.50 o 
   7   1   0      582.12      616.42     19.48 o 
   8   1   0      115.49      116.60      6.57 o 
   9   1   0       29.67       36.14      2.74 o 
 -11   2   0       85.92       86.12      7.43 o 
 -10   2   0        0.67        2.40      0.84 o 
  -9   2   0        1.07        1.51      0.82 o 
  -8   2   0        0.00        1.08      0.80 o 
  -7   2   0       19.75       14.40      1.33 o 
  -6   2   0      297.13      335.49      7.38 o 
  -5   2   0     4838.79     5566.49     79.59 o 
  -4   2   0      410.23      397.54      5.82 o 
  -3   2   0      124.82      107.89      2.87 o 
  -2   2   0       17.01       17.15      1.58 o 
   0   2   0     1079.61      972.58      4.84 o 
   1   2   0       42.11       50.78      0.94 o 
   2   2   0      641.57      647.24      4.92 o 
   3   2   0       31.34       36.60      2.07 o 
   4   2   0       35.33       26.31      2.43 o 
   5   2   0      165.99      167.79      8.82 o 
   6   2   0      579.78      640.68      8.01 o 
   7   2   0       12.65       11.76      1.38 o 
   8   2   0       50.33       44.21      3.95 o 
   9   2   0        8.27        7.82      1.44 o 
 -11   3   0       61.57       66.49      3.46 o 
 -10   3   0       40.41       33.73      2.93 o 
  -9   3   0        5.16        5.28      1.36 o 
  -8   3   0        2.75        2.11      1.00 o 
  -7   3   0        7.98       11.37      1.25 o 
  -6   3   0       11.06       13.57      1.40 o 
  -5   3   0       15.51       17.60      1.30 o 
  -4   3   0      585.64      584.04      8.78 o 
  -3   3   0     1223.05     1167.28      8.16 o 
  -1   3   0      905.91      879.39      6.64 o 
   0   3   0     1257.76     1212.35      8.74 o 
   1   3   0     1198.91     1190.51      6.83 o 
   2   3   0     4507.29     4837.54     25.54 o 
   3   3   0       34.42       37.62      3.58 o 
   4   3   0        0.49        0.68      0.49 o 
   5   3   0      223.26      235.13      6.16 o 
   6   3   0       88.91       95.52      4.91 o 
   7   3   0        0.17        2.62      0.66 o 
   8   3   0        3.38        3.50      0.91 o 
 -11   4   0       39.61       36.39      3.23 o 
 -10   4   0        7.29        6.40      1.25 o 
  -9   4   0      206.71      215.49      7.55 o 
  -8   4   0      409.51      403.40      7.26 o 
  -7   4   0       49.34       46.14      3.09 o 
  -6   4   0      109.13       89.70      8.33 o 
  -5   4   0       44.31       26.55      1.45 o 
  -4   4   0      846.45      888.51      7.93 o 
  -3   4   0        2.57        0.35      0.20 o 
  -2   4   0     1695.27     1812.51     21.75 o 
  -1   4   0     1422.11     1350.96     17.23 o 
   0   4   0       32.43       28.77      3.36 o 
   1   4   0     1169.11     1276.45     11.97 o 
   2   4   0      120.65      132.06      3.51 o 
   3   4   0        5.59        4.40      1.19 o 
   4   4   0       72.66       67.91      7.88 o 
   5   4   0      103.46      105.82      6.88 o 
   6   4   0       33.60       30.95      2.85 o 
   7   4   0       10.76       11.01      1.16 o 
 -11   5   0        8.59        9.40      1.05 o 
 -10   5   0        8.17        6.81      1.14 o 
  -9   5   0        1.48        1.22      0.83 o 
  -8   5   0       63.13       64.08      3.38 o 
  -7   5   0       62.54       74.99      4.33 o 
  -6   5   0        0.17        0.42      0.27 o 
  -5   5   0       88.91       85.23      2.62 o 
  -4   5   0       10.72       14.27      0.86 o 
  -3   5   0       41.49       47.10      4.03 o 
  -2   5   0      370.03      362.11      5.96 o 
  -1   5   0      184.07      187.46      3.50 o 
   0   5   0       15.62       10.38      1.01 o 
   1   5   0       46.24       43.52      5.71 o 
   2   5   0      153.19      151.61      6.54 o 
   3   5   0       86.04       81.51      2.99 o 
   4   5   0      109.18      117.84      3.02 o 
   5   5   0      117.19      124.26      6.28 o 
   6   5   0       40.39       41.71      4.46 o 
 -11   6   0       31.06       37.09      2.30 o 
 -10   6   0       15.95       20.21      2.02 o 
  -9   6   0        0.27        2.09      0.71 o 
  -8   6   0      129.40      121.95      8.54 o 
  -7   6   0        0.73        1.47      0.38 o 
  -6   6   0       31.97       33.85      1.98 o 
  -5   6   0      544.29      539.00     14.42 o 
  -4   6   0       14.51       18.55      2.10 o 
  -3   6   0      219.24      209.38      8.80 o 
  -2   6   0      103.60       99.25      2.78 o 
  -1   6   0      469.60      481.10      8.14 o 
   0   6   0       84.57       90.20      2.51 o 
   1   6   0      261.40      259.33      8.16 o 
   2   6   0        0.11        0.95      1.90 o 
   3   6   0      129.52      128.67      5.71 o 
   4   6   0        8.48        9.44      1.43 o 
   5   6   0       29.21       34.52      3.69 o 
 -11   7   0       92.89       87.05     13.56 o 
 -10   7   0       62.77       53.51      9.75 o 
  -9   7   0       33.03       33.66      4.04 o 
  -8   7   0      210.32      223.84      9.09 o 
  -7   7   0      831.00      889.57     13.40 o 
  -6   7   0      861.84      857.38     11.19 o 
  -4   7   0        0.05        0.71      1.19 o 
  -2   7   0      231.29      230.28      5.88 o 
  -1   7   0       15.07       13.51      2.02 o 
   0   7   0      787.97      856.67     11.61 o 
   1   7   0        9.19       10.17      1.25 o 
   2   7   0       49.41       51.38      4.99 o 
   3   7   0        8.46        6.80      1.35 o 
   4   7   0       27.73       25.12      5.23 o 
 -11   8   0        2.36        0.48      0.95 o 
 -10   8   0       23.05       22.83      3.81 o 
  -9   8   0       16.63        9.51      1.43 o 
  -8   8   0        1.85        3.57      1.43 o 
  -7   8   0        0.11        1.90      1.43 o 
  -6   8   0       97.36      100.14     10.47 o 
  -5   8   0      101.33       95.90      2.40 o 
  -4   8   0       99.94       97.39      6.66 o 
  -3   8   0        8.60       14.51      1.90 o 
  -2   8   0       93.87      102.99      4.76 o 
  -1   8   0      240.16      266.97      7.01 o 
   0   8   0       29.79       28.34      2.02 o 
   1   8   0      584.75      655.52     10.49 o 
   2   8   0        0.06        1.70      1.19 o 
   3   8   0        2.29        2.79      1.04 o 
 -11   9   0       20.24       20.93      4.99 o 
 -10   9   0       10.13       10.23      2.38 o 
  -9   9   0       11.42        9.99      1.90 o 
  -8   9   0       55.48       57.19      4.37 o 
  -7   9   0        2.24        3.67      0.83 o 
  -6   9   0       37.13       34.01      2.06 o 
  -5   9   0      169.64      158.72      5.62 o 
  -4   9   0      117.19      115.42      2.68 o 
  -3   9   0       28.75       30.20      5.71 o 
  -2   9   0       32.02       27.11      4.04 o 
  -1   9   0        6.53        7.13      2.14 o 
   0   9   0        0.52        1.66      1.90 o 
   1   9   0        9.14        5.71      1.90 o 
   2   9   0        9.48        3.81      1.66 o 
  -9  10   0       67.17       59.50      6.63 o 
  -8  10   0       33.42       26.33      3.59 o 
  -7  10   0        3.98        3.91      1.08 o 
  -6  10   0       15.18        8.63      1.66 o 
  -5  10   0        1.19        2.73      0.97 o 
  -4  10   0      177.22      178.72      8.21 o 
  -3  10   0        1.61        1.66      1.43 o 
  -2  10   0       16.35       15.70      2.14 o 
  -1  10   0       13.33       10.23      1.90 o 
   0  10   0        0.07        0.95      0.95 o 
  -9  11   0       72.15       57.56     13.08 o 
  -8  11   0       42.27       56.37      4.04 o 
  -7  11   0       22.09       19.03      2.38 o 
  -6  11   0       17.33       15.46      2.85 o 
  -5  11   0       56.11       44.71      9.99 o 
  -4  11   0       48.24       57.32      3.33 o 
  -3  11   0      214.49      245.73      6.66 o 
  -2  11   0       10.56        7.37      2.85 o 
   2 -11   1       18.31       13.08      2.38 o 
   3 -11   1        9.15        4.52      2.14 o 
   4 -11   1       56.57       44.71      7.61 o 
   5 -11   1        8.34        8.09      2.14 o 
   6 -11   1        5.90        3.57      1.43 o 
   7 -11   1        5.63        6.18      2.14 o 
   8 -11   1       11.76        6.42      1.90 o 
   9 -11   1       13.18       10.94      2.38 o 
   0 -10   1        4.12        6.66      2.14 o 
   1 -10   1       43.04       37.82      8.32 o 
   2 -10   1       23.27       18.31      4.04 o 
   3 -10   1        3.27        5.71      2.14 o 
   4 -10   1        1.67        0.71      0.95 o 
   5 -10   1       65.69       58.51     10.23 o 
   6 -10   1        4.10        3.81      1.43 o 
   7 -10   1       12.19       10.46      2.14 o 
   8 -10   1        0.14        1.43      0.95 o 
   9 -10   1        0.06        0.71      0.71 o 
  -2  -9   1        0.11        2.14      1.43 o 
  -1  -9   1       98.56       96.09     16.89 o 
   0  -9   1       74.47       74.44      7.14 o 
   1  -9   1       49.16       56.13      8.80 o 
   2  -9   1      218.94      249.07      6.19 o 
   3  -9   1       27.52       24.73      2.38 o 
   4  -9   1        2.14        2.14      1.43 o 
   5  -9   1       49.81       51.13      2.85 o 
   6  -9   1       54.82       48.99      3.94 o 
   7  -9   1        4.02        3.84      0.79 o 
   8  -9   1       13.21       13.23      1.55 o 
   9  -9   1        0.33        1.19      1.19 o 
  10  -9   1       16.69       13.56      3.57 o 
  11  -9   1        4.14        1.43      1.90 o 
  -3  -8   1       34.99       31.68      2.38 o 
  -2  -8   1       15.51       14.55      2.85 o 
  -1  -8   1        0.81        2.79      0.83 o 
   0  -8   1        3.13        3.09      0.57 o 
   1  -8   1     1209.47     1380.41     32.45 o 
   2  -8   1       70.15       79.20      7.61 o 
   3  -8   1        0.44        4.99      1.43 o 
   4  -8   1       58.09       56.85      2.61 o 
   5  -8   1       73.13       61.87      7.14 o 
   6  -8   1      667.18      716.09     16.66 o 
   7  -8   1        1.30        1.90      0.71 o 
   8  -8   1      115.70      127.97     10.23 o 
   9  -8   1       39.42       39.24      4.28 o 
  10  -8   1       25.46       24.50      3.33 o 
  -4  -7   1        4.23        5.56      1.59 o 
  -3  -7   1       11.58       11.68      1.71 o 
  -2  -7   1       11.85       14.68      1.66 o 
  -1  -7   1      536.06      602.88     23.32 o 
   0  -7   1        0.01        0.81      1.43 o 
   1  -7   1        4.65        3.83      1.43 o 
   2  -7   1      230.83      222.44      5.85 o 
   3  -7   1        1.75        2.85      1.43 o 
   4  -7   1       10.30        9.03      1.42 o 
   5  -7   1      184.02      192.84      6.22 o 
   6  -7   1       65.84       60.80      4.52 o 
   7  -7   1      133.75      136.87      3.24 o 
   8  -7   1      462.93      486.14     15.27 o 
   9  -7   1      111.60      105.31      4.16 o 
  10  -7   1        5.70        5.23      1.90 o 
  11  -7   1       20.79       15.70      2.38 o 
  -5  -6   1       20.29       15.62      1.52 o 
  -4  -6   1       45.31       50.92      2.40 o 
  -3  -6   1      200.48      209.46      7.30 o 
  -2  -6   1       12.15       10.83      1.25 o 
  -1  -6   1        2.53        2.79      1.55 o 
   0  -6   1       13.90       13.94      1.54 o 
   1  -6   1       28.50       31.18      2.57 o 
   2  -6   1       12.89        9.32      0.91 o 
   3  -6   1        0.54        1.24      0.66 o 
   4  -6   1       57.63       76.70      8.68 o 
   5  -6   1      209.69      201.43      3.53 o 
   6  -6   1       20.83       16.32      1.45 o 
   7  -6   1      854.58      869.06     14.09 o 
   8  -6   1        7.62        5.19      0.61 o 
   9  -6   1       83.74       78.37      3.67 o 
  10  -6   1       28.85       21.97      1.41 o 
  11  -6   1       36.55       41.06      3.15 o 
  -6  -5   1       25.71       20.60      2.00 o 
  -5  -5   1       17.66       16.50      1.65 o 
  -4  -5   1      117.50      114.78      3.92 o 
  -3  -5   1        0.47        2.19      1.13 o 
  -2  -5   1       80.68       89.81     10.11 o 
  -1  -5   1       71.23       68.26      4.99 o 
   0  -5   1      148.57      144.56     10.34 o 
   1  -5   1      707.33      709.47      6.47 o 
   2  -5   1      563.70      542.20      7.38 o 
   3  -5   1     6201.18     6513.28     45.17 o 
   4  -5   1      365.98      357.70      4.60 o 
   5  -5   1      491.83      452.56      2.70 o 
   6  -5   1       14.28       10.28      1.02 o 
   7  -5   1      151.40      149.57      4.58 o 
   8  -5   1       15.99       13.56      1.90 o 
   9  -5   1       18.68       27.52      2.04 o 
  10  -5   1        4.43        3.39      0.86 o 
  11  -5   1        0.73        2.28      0.84 o 
  -7  -4   1       25.61       22.07      1.88 o 
  -6  -4   1        9.42        9.38      0.98 o 
  -5  -4   1       81.99       84.19      3.29 o 
  -4  -4   1        1.89        2.30      0.86 o 
  -3  -4   1       23.67       27.11      4.04 o 
  -2  -4   1       19.76       21.29      3.67 o 
  -1  -4   1      365.31      383.48      5.83 o 
   0  -4   1      120.26      114.14      4.71 o 
   1  -4   1     1206.89     1258.46      7.54 o 
   3  -4   1       23.10       18.68      0.89 o 
   4  -4   1      150.67      138.00      2.49 o 
   5  -4   1        9.44        9.51      0.53 o 
   6  -4   1        0.20        0.09      0.51 o 
   7  -4   1       16.39        7.58      1.25 o 
   8  -4   1      320.07      281.24      7.82 o 
   9  -4   1       95.96       76.98      5.53 o 
  10  -4   1       84.61       80.92      5.81 o 
  11  -4   1       10.88       10.56      1.15 o 
  -8  -3   1       36.74       35.30      2.64 o 
  -7  -3   1       50.98       55.27      3.39 o 
  -6  -3   1      124.96      132.97      8.51 o 
  -5  -3   1      136.48      146.08      6.06 o 
  -4  -3   1        1.42        1.67      0.71 o 
  -3  -3   1      170.14      165.87      4.16 o 
  -2  -3   1     4381.55     4550.31     62.10 o 
  -1  -3   1      661.42      643.15      3.54 o 
   0  -3   1       12.88        7.62      0.68 o 
   1  -3   1     2452.05     2363.62     13.78 o 
   2  -3   1      895.58      875.46     19.42 o 
   3  -3   1      111.22      119.08      1.76 o 
   4  -3   1      375.76      408.66      4.88 o 
   5  -3   1      175.04      175.90      5.31 o 
   6  -3   1       58.92       49.89      4.71 o 
   7  -3   1       53.46       54.62      5.11 o 
   8  -3   1       69.88       64.57      4.23 o 
   9  -3   1       56.50       45.93      2.47 o 
  10  -3   1        8.84        6.40      1.05 o 
  11  -3   1       18.11       17.15      1.64 o 
  -9  -2   1       39.14       44.28      3.86 o 
  -8  -2   1        4.25        2.21      0.84 o 
  -7  -2   1      214.05      201.21      7.32 o 
  -6  -2   1      351.00      343.12     13.01 o 
  -5  -2   1      753.19      789.37     14.04 o 
  -4  -2   1        4.24        4.83      1.19 o 
  -3  -2   1      988.71     1044.96      8.44 o 
  -2  -2   1       73.43       75.19      2.72 o 
  -1  -2   1      277.27      237.85      1.84 o 
   0  -2   1      240.72      221.98      1.97 o 
   1  -2   1     1887.53     1711.33     21.14 o 
   2  -2   1      610.45      539.74      4.90 o 
   3  -2   1       85.64       87.48      1.73 o 
   4  -2   1     1364.16     1394.96      7.11 o 
   5  -2   1       69.06       69.73      3.60 o 
   6  -2   1      505.35      543.02     13.33 o 
   7  -2   1        1.56        3.47      0.94 o 
   8  -2   1      338.07      314.79      8.25 o 
   9  -2   1        9.91       14.45      1.22 o 
  10  -2   1        9.16        8.85      1.97 o 
  -9  -1   1       12.79       11.16      1.15 o 
  -8  -1   1       78.17       80.63      4.42 o 
  -7  -1   1       99.65      105.17      6.27 o 
  -6  -1   1     2225.32     2437.05     22.19 o 
  -5  -1   1      302.75      297.92     47.35 o 
  -4  -1   1       87.20       87.63      5.07 o 
  -3  -1   1       96.42       83.10      3.32 o 
  -2  -1   1     1697.82     1611.20      5.66 o 
  -1  -1   1      613.59      570.32      3.62 o 
   0  -1   1      729.22      696.64      5.16 o 
   1  -1   1      327.19      296.61      1.79 o 
   2  -1   1      872.22      785.00      5.97 o 
   3  -1   1       10.97        6.96      0.32 o 
   4  -1   1      355.53      390.37      5.85 o 
   5  -1   1       47.80       43.53      2.44 o 
   6  -1   1        0.34        2.12      1.12 o 
   7  -1   1        5.93       10.12      1.41 o 
   8  -1   1       25.88       24.51      2.64 o 
   9  -1   1        4.80        2.81      0.80 o 
  10  -1   1       22.87       22.71      2.61 o 
 -10   0   1        0.00        3.72      0.84 o 
  -9   0   1        2.26        3.06      0.96 o 
  -8   0   1       13.85       12.36      1.39 o 
  -7   0   1      143.29      146.61      9.62 o 
  -6   0   1        1.79        1.31      1.06 o 
  -5   0   1      489.27      545.42      8.42 o 
  -4   0   1       25.50       21.63      1.68 o 
  -3   0   1       27.28       17.81      0.80 o 
  -2   0   1     1215.57     1127.75      4.32 o 
  -1   0   1      514.65      447.76      2.56 o 
   1   0   1     7468.03     7029.60     49.31 o 
   2   0   1     2483.62     2274.40      9.58 o 
   3   0   1        2.21        4.05      0.54 o 
   4   0   1        0.83        1.60      0.45 o 
   5   0   1      149.81      150.05      5.45 o 
   6   0   1       22.85       30.20      4.54 o 
   7   0   1     1650.57     1787.14     23.09 o 
   8   0   1       67.65       62.52      3.07 o 
   9   0   1       23.75       24.21      1.84 o 
  10   0   1       16.39       16.14      2.08 o 
 -10   1   1       50.63       50.61      3.04 o 
  -9   1   1       26.29       26.82      1.77 o 
  -8   1   1       55.71       52.26      3.91 o 
  -7   1   1       52.97       53.75      2.92 o 
  -6   1   1       21.65       20.07      2.00 o 
  -5   1   1     1294.50     1418.44     11.20 o 
  -4   1   1     1297.54     1453.50     10.61 o 
  -3   1   1      215.03      215.23      1.66 o 
  -2   1   1      437.28      381.90      2.26 o 
  -1   1   1     4211.09     3740.20     26.22 o 
   0   1   1     3804.62     3600.53     27.19 o 
   1   1   1     7073.13     6941.19     30.59 o 
   2   1   1      905.19      880.11      6.25 o 
   3   1   1      679.51      701.80      6.00 o 
   4   1   1       67.47       62.91      3.74 o 
   5   1   1        2.04        2.01      0.54 o 
   6   1   1      500.97      504.27      6.86 o 
   7   1   1       47.54       46.74      2.88 o 
   8   1   1       66.06       49.79      6.54 o 
   9   1   1       28.75       26.02      2.09 o 
 -11   2   1        6.74        6.69      1.41 o 
 -10   2   1       38.93       32.80      1.89 o 
  -9   2   1       27.01       24.61      1.86 o 
  -8   2   1       41.55       31.39      2.13 o 
  -7   2   1      118.29      137.37      7.04 o 
  -6   2   1       14.10       15.14      1.44 o 
  -5   2   1      393.33      444.15      6.77 o 
  -4   2   1     3037.95     3257.45     26.43 o 
  -3   2   1      721.13      734.52      5.20 o 
  -2   2   1      195.93      193.89      2.03 o 
  -1   2   1       82.17       62.07      0.91 o 
   0   2   1      632.73      602.56      4.33 o 
   1   2   1       91.72       70.14      1.64 o 
   2   2   1     1788.42     1852.33     22.97 o 
   3   2   1      273.56      278.70      4.35 o 
   4   2   1        0.03        1.19      1.07 o 
   5   2   1      544.44      598.01      9.06 o 
   6   2   1      554.12      582.57     14.73 o 
   7   2   1        9.39       11.46      2.38 o 
   8   2   1        0.17        1.57      0.68 o 
 -11   3   1        9.47       10.74      1.84 o 
 -10   3   1        8.68        2.90      1.45 o 
  -9   3   1      101.95       88.53      3.09 o 
  -8   3   1        0.46        1.82      1.08 o 
  -7   3   1       97.85       80.35      5.47 o 
  -6   3   1       25.69       36.97      3.33 o 
  -5   3   1     1497.22     1633.58     17.90 o 
  -4   3   1       41.93       44.01      1.65 o 
  -3   3   1        0.89        0.76      0.48 o 
  -2   3   1       25.43       33.77      1.43 o 
  -1   3   1      155.31      166.52      2.30 o 
   0   3   1      144.49      130.13      2.04 o 
   1   3   1       20.72       21.30      1.05 o 
   2   3   1        5.21        7.33      0.68 o 
   3   3   1      122.06      107.81      6.72 o 
   4   3   1      178.51      173.92      5.63 o 
   5   3   1       37.06       38.44      2.09 o 
   6   3   1        3.36        3.94      0.94 o 
   7   3   1       54.60       52.17      3.45 o 
   8   3   1        1.17        2.32      0.91 o 
 -11   4   1        9.16        7.90      1.36 o 
 -10   4   1        2.74        3.98      1.25 o 
  -9   4   1       28.41       33.48      3.20 o 
  -8   4   1       86.51       75.93      3.23 o 
  -7   4   1      201.81      204.44      8.32 o 
  -6   4   1      142.42      144.69     13.68 o 
  -5   4   1        1.03        0.93      0.26 o 
  -4   4   1       22.17       30.22      1.39 o 
  -3   4   1      974.92     1041.99     13.83 o 
  -2   4   1     1478.46     1547.49     18.87 o 
  -1   4   1      896.50      915.11     12.04 o 
   0   4   1        3.54        3.13      0.58 o 
   1   4   1        0.29        0.48      0.44 o 
   2   4   1       81.46       88.68      5.06 o 
   3   4   1       27.28       29.17      2.69 o 
   4   4   1      107.09      107.01      5.50 o 
   5   4   1       59.66       55.52      4.34 o 
   6   4   1       15.80        8.58      2.29 o 
   7   4   1       14.69       16.37      1.84 o 
 -11   5   1        0.01        1.83      0.86 o 
 -10   5   1        9.45        8.29      1.14 o 
  -9   5   1      433.49      453.38     14.39 o 
  -8   5   1      292.15      303.12     12.13 o 
  -7   5   1      353.49      363.55      7.52 o 
  -6   5   1      168.93      155.36      4.05 o 
  -5   5   1       27.74       18.56      1.16 o 
  -4   5   1        0.01        0.45      0.34 o 
  -3   5   1     1689.49     1762.08     17.91 o 
  -2   5   1        5.99        6.91      0.39 o 
  -1   5   1      456.22      458.06      8.36 o 
   0   5   1      482.27      484.26     11.65 o 
   1   5   1        4.20        5.47      1.19 o 
   2   5   1       10.40        6.46      1.19 o 
   3   5   1        8.82        9.56      1.19 o 
   4   5   1        0.32        0.87      0.42 o 
   5   5   1       10.93       11.85      1.42 o 
   6   5   1        5.07        3.12      1.06 o 
 -11   6   1        5.37        5.88      1.17 o 
 -10   6   1       18.27       13.76      1.16 o 
  -9   6   1        3.04        3.25      0.63 o 
  -8   6   1       33.65       28.40      1.50 o 
  -7   6   1      123.04      113.10      4.54 o 
  -6   6   1     1113.18     1163.76     14.67 o 
  -5   6   1       69.22       78.49      9.28 o 
  -4   6   1        5.06        6.57      0.74 o 
  -3   6   1      105.11      101.81      4.76 o 
  -2   6   1      719.79      761.44     14.51 o 
  -1   6   1        1.20        2.27      0.32 o 
   0   6   1      256.17      294.40      6.13 o 
   1   6   1        5.26        5.95      0.71 o 
   2   6   1       21.79       19.32      4.40 o 
   3   6   1        0.29        0.30      0.61 o 
   4   6   1      220.01      236.10      4.53 o 
   5   6   1       19.98       19.64      2.19 o 
 -11   7   1        2.52        2.38      1.43 o 
 -10   7   1        3.02        3.09      1.19 o 
  -9   7   1       12.54       14.74      2.62 o 
  -8   7   1       27.51       24.36      7.49 o 
  -7   7   1       92.16       87.99      2.64 o 
  -5   7   1        4.74        3.33      0.95 o 
  -4   7   1       44.84       43.20      3.87 o 
  -2   7   1        3.09        1.65      0.26 o 
  -1   7   1       57.14       69.07      2.77 o 
   0   7   1       87.74       83.68      6.54 o 
   1   7   1      373.76      420.22     15.70 o 
   2   7   1       58.93       55.41      4.40 o 
   3   7   1        6.13        4.23      1.08 o 
   4   7   1       23.34       19.66      1.66 o 
 -11   8   1       34.24       29.73      6.18 o 
 -10   8   1        1.93        0.95      0.48 o 
  -9   8   1        0.38        1.66      1.19 o 
  -8   8   1      382.31      434.49      8.57 o 
  -7   8   1      369.36      425.46     12.39 o 
  -6   8   1        7.51        9.46      2.85 o 
  -5   8   1       71.23       64.93      3.09 o 
  -4   8   1       55.93       60.65      6.18 o 
  -3   8   1        6.16        3.57      1.66 o 
  -2   8   1       19.51       15.70      1.90 o 
  -1   8   1      589.04      672.18     23.56 o 
   0   8   1      106.24      103.51      3.15 o 
   1   8   1       64.71       73.05      2.51 o 
   2   8   1       31.82       32.32      1.93 o 
   3   8   1        0.87        1.68      0.97 o 
 -11   9   1        0.03        1.43      1.90 o 
 -10   9   1        2.08        3.57      1.66 o 
  -9   9   1       56.30       46.38      5.95 o 
  -8   9   1      125.63      125.40      4.76 o 
  -7   9   1       42.01       38.79      3.09 o 
  -6   9   1       30.57       22.78      3.33 o 
  -5   9   1       69.31       67.96      2.77 o 
  -4   9   1       69.44       72.17      7.73 o 
  -3   9   1        6.78        4.52      1.66 o 
  -2   9   1        0.83        1.19      1.19 o 
  -1   9   1        7.75        6.42      2.38 o 
   0   9   1       84.05       80.39      4.04 o 
   1   9   1       46.87       60.88      3.81 o 
   2   9   1       64.12       57.08      3.81 o 
 -10  10   1        4.36        3.08      1.25 o 
  -9  10   1       78.69       62.76      6.89 o 
  -8  10   1        4.93        7.61      2.38 o 
  -7  10   1       26.94       28.96      2.15 o 
  -6  10   1       68.09       67.55      2.27 o 
  -5  10   1       77.18       81.60      5.13 o 
  -4  10   1       27.17       25.49      2.05 o 
  -3  10   1      126.59      141.53      6.18 o 
  -2  10   1       11.86       12.60      2.14 o 
  -1  10   1        4.19        6.66      2.38 o 
   0  10   1        7.29        6.66      1.90 o 
  -9  11   1       37.78       32.58      4.04 o 
  -8  11   1       34.84       49.23      3.09 o 
  -7  11   1        2.69        1.66      1.19 o 
  -6  11   1        0.15        1.19      1.19 o 
  -5  11   1        0.38        0.48      1.19 o 
  -4  11   1        0.00        1.90      1.43 o 
  -3  11   1      256.45      307.12      7.37 o 
  -2  11   1       10.88        6.42      2.14 o 
   2 -11   2       11.08        9.99      2.85 o 
   3 -11   2        4.44        2.62      1.66 o 
   4 -11   2        1.41        0.24      0.71 o 
   5 -11   2       12.29        9.75      1.90 o 
   6 -11   2       22.04       16.41      3.33 o 
   7 -11   2        0.01        1.66      1.19 o 
   8 -11   2        0.45       -0.24      1.19 o 
   9 -11   2       60.59       73.49      4.28 o 
   0 -10   2        9.40        4.52      1.90 o 
   1 -10   2      148.54      165.31      5.71 o 
   2 -10   2        3.76        4.04      1.43 o 
   3 -10   2      149.27      150.81     18.55 o 
   4 -10   2       18.03       11.42      2.62 o 
   5 -10   2        3.85        4.52      2.14 o 
   6 -10   2       17.07       15.22      2.85 o 
   7 -10   2        0.28        0.95      0.71 o 
   8 -10   2       51.27       44.95      5.71 o 
   9 -10   2        7.61       10.70      1.90 o 
  -2  -9   2       10.37       11.65      2.62 o 
  -1  -9   2       16.64       14.51      2.14 o 
   0  -9   2       24.93       18.79      3.81 o 
   1  -9   2      149.92      153.90      5.71 o 
   2  -9   2      113.81      125.35     10.47 o 
   3  -9   2      109.26      100.61     13.32 o 
   4  -9   2        5.94        4.94      0.74 o 
   5  -9   2      112.92      109.66      5.71 o 
   6  -9   2      182.98      202.20      9.99 o 
   7  -9   2      302.83      312.25     11.90 o 
   8  -9   2        0.01        0.24      0.71 o 
   9  -9   2        2.72        3.33      1.66 o 
  10  -9   2        1.47        1.19      1.19 o 
  -3  -8   2       59.82       55.57      9.51 o 
  -2  -8   2       27.96       21.66      2.11 o 
  -1  -8   2      168.26      194.35      5.20 o 
   0  -8   2        4.60        6.51      0.97 o 
   1  -8   2      165.48      164.07      6.42 o 
   2  -8   2      363.49      401.70      9.88 o 
   3  -8   2       68.13       66.36      3.09 o 
   4  -8   2       26.71       25.72      1.66 o 
   5  -8   2        9.78        8.12      1.14 o 
   6  -8   2      379.37      400.04     11.18 o 
   7  -8   2        0.45        1.66      1.19 o 
   8  -8   2       71.27       76.59      5.95 o 
   9  -8   2        1.41        2.62      1.66 o 
  10  -8   2        0.84        1.43      1.19 o 
  11  -8   2       83.69       87.05      9.04 o 
  -4  -7   2        1.41        3.67      1.14 o 
  -3  -7   2      178.78      194.83      6.33 o 
  -2  -7   2       21.70       17.22      1.93 o 
  -1  -7   2      126.53      131.78      4.76 o 
   0  -7   2      377.60      385.00      5.48 o 
   1  -7   2      117.83      115.06      5.29 o 
   2  -7   2       78.66       81.09      2.86 o 
   3  -7   2        0.33        0.40      0.34 o 
   4  -7   2       56.81       65.59      5.47 o 
   5  -7   2      228.95      230.09      7.86 o 
   6  -7   2      901.58      936.75     12.86 o 
   7  -7   2     1201.36     1323.81     22.40 o 
   8  -7   2      225.97      247.07     10.52 o 
   9  -7   2       63.77       58.27      7.14 o 
  10  -7   2       41.09       36.63      4.28 o 
  11  -7   2       47.11       51.13      3.57 o 
  -5  -6   2        6.54        3.59      0.86 o 
  -4  -6   2        8.96        6.20      1.25 o 
  -3  -6   2        0.28        3.51      1.90 o 
  -2  -6   2        0.59        3.00      2.02 o 
  -1  -6   2       17.40       17.93      1.78 o 
   0  -6   2      764.87      798.40     17.50 o 
   1  -6   2       24.93       21.75      1.77 o 
   2  -6   2       43.79       36.21      1.97 o 
   3  -6   2        3.75        1.76      0.33 o 
   4  -6   2       84.95       78.43      2.86 o 
   5  -6   2        1.09        1.07      0.18 o 
   6  -6   2     1187.10     1234.77     14.85 o 
   7  -6   2      241.32      238.15      8.86 o 
   8  -6   2        0.04        0.83      0.36 o 
   9  -6   2       11.54        4.82      0.71 o 
  10  -6   2       12.94        9.61      1.09 o 
  11  -6   2        4.45        3.24      1.25 o 
  -6  -5   2       37.61       37.46      2.18 o 
  -5  -5   2        1.00        1.46      0.90 o 
  -4  -5   2       21.79       18.65      2.44 o 
  -3  -5   2       10.84       12.51      1.08 o 
  -2  -5   2        0.00        2.06      0.94 o 
  -1  -5   2      103.22       98.13      5.72 o 
   0  -5   2        1.73        2.22      0.47 o 
   1  -5   2      743.35      728.31      4.62 o 
   2  -5   2      308.72      318.99      3.73 o 
   3  -5   2      955.68      995.72      4.46 o 
   4  -5   2        6.10        8.47      0.68 o 
   5  -5   2      292.12      296.82      4.10 o 
   6  -5   2      359.61      337.05      4.74 o 
   7  -5   2      191.06      202.07     12.01 o 
   8  -5   2      794.81      818.87     16.19 o 
   9  -5   2        1.55        3.61      0.84 o 
  10  -5   2       14.55       14.57      1.28 o 
  11  -5   2        0.10        1.53      0.53 o 
  -7  -4   2        8.79        7.74      1.08 o 
  -6  -4   2       32.47       35.53      2.80 o 
  -5  -4   2      337.91      343.41      9.29 o 
  -4  -4   2       20.09       19.27      1.58 o 
  -3  -4   2       50.26       42.10      4.99 o 
  -2  -4   2      205.07      205.43      4.99 o 
  -1  -4   2     2755.06     3017.76     36.02 o 
   0  -4   2       84.18       87.90      1.80 o 
   1  -4   2       79.66       76.52      2.12 o 
   2  -4   2      351.06      306.54      9.55 o 
   3  -4   2      130.09      113.87      2.26 o 
   4  -4   2      121.23      113.22      1.79 o 
   5  -4   2       42.44       45.31      3.01 o 
   6  -4   2       28.20       26.23      3.03 o 
   7  -4   2        0.31        1.51      0.72 o 
   8  -4   2        0.05        0.89      0.61 o 
   9  -4   2      171.02      155.46      5.23 o 
  10  -4   2        0.66        2.53      0.80 o 
  11  -4   2        0.12        1.38      0.72 o 
  -8  -3   2        1.99        2.30      0.68 o 
  -7  -3   2       94.60       91.90      6.55 o 
  -6  -3   2        0.07        1.36      2.06 o 
  -5  -3   2        3.58        3.97      1.64 o 
  -4  -3   2       42.81       36.37      2.90 o 
  -3  -3   2       58.54       67.02      3.73 o 
  -2  -3   2       41.87       47.10      2.51 o 
  -1  -3   2        7.26        7.01      0.44 o 
   0  -3   2       80.84       71.68      2.09 o 
   1  -3   2      251.31      263.03      3.68 o 
   2  -3   2      603.24      555.01      5.50 o 
   3  -3   2       26.50       24.95      0.87 o 
   4  -3   2      280.82      299.52      3.65 o 
   5  -3   2     1470.34     1596.67     25.18 o 
   6  -3   2       20.93       19.61      1.98 o 
   7  -3   2       18.49       16.69      1.37 o 
   8  -3   2      463.25      410.12     15.30 o 
   9  -3   2      164.16      165.84      5.73 o 
  10  -3   2       14.10       10.82      1.19 o 
  11  -3   2        0.02        1.19      0.82 o 
  -9  -2   2        0.04        0.99      0.69 o 
  -8  -2   2        8.53       10.55      1.37 o 
  -7  -2   2      241.51      250.70      4.53 o 
  -6  -2   2        3.84        6.42      0.69 o 
  -5  -2   2      946.70      960.25     27.87 o 
  -4  -2   2       11.53       17.15      1.46 o 
  -3  -2   2      506.57      492.58      6.70 o 
  -2  -2   2       69.35       69.35      2.69 o 
  -1  -2   2      191.28      158.73      1.62 o 
   0  -2   2        4.47        9.69      0.72 o 
   1  -2   2     1427.13     1453.70     12.75 o 
   2  -2   2     1232.79     1130.18      5.61 o 
   3  -2   2      105.83      106.32      1.30 o 
   4  -2   2       83.24       84.25      3.07 o 
   5  -2   2      595.20      611.39      7.46 o 
   6  -2   2       84.17      104.43      6.18 o 
   7  -2   2       64.07       64.18      3.14 o 
   8  -2   2        7.57        5.20      0.68 o 
   9  -2   2        0.07        1.57      0.61 o 
  10  -2   2        0.09        2.19      0.51 o 
  -9  -1   2       42.50       41.82      2.90 o 
  -8  -1   2       60.34       54.69      4.97 o 
  -7  -1   2      119.94      119.99      4.51 o 
  -6  -1   2        0.42        1.91      1.51 o 
  -5  -1   2       20.59       20.93      2.85 o 
  -4  -1   2      267.92      260.94      4.52 o 
  -3  -1   2       48.46       42.46      2.71 o 
  -2  -1   2       76.97       73.14      0.91 o 
  -1  -1   2      374.19      349.11      2.52 o 
   0  -1   2     1148.63     1018.25      5.60 o 
   1  -1   2      206.67      188.59      2.12 o 
   2  -1   2      350.55      289.23      1.81 o 
   3  -1   2      218.10      200.86      1.68 o 
   4  -1   2     1131.59     1287.06     15.70 o 
   5  -1   2      106.50      122.34      5.08 o 
   6  -1   2      103.83      103.19      6.91 o 
   7  -1   2      828.94      852.07      9.73 o 
   8  -1   2        2.81        1.95      0.66 o 
   9  -1   2        6.23        8.42      0.98 o 
  10  -1   2        7.14        5.17      1.00 o 
 -10   0   2       26.75       27.41      2.13 o 
  -9   0   2        0.58        1.41      1.34 o 
  -8   0   2        0.58        1.48      0.63 o 
  -7   0   2      472.66      490.67      8.04 o 
  -6   0   2        5.42        5.81      0.89 o 
  -5   0   2      418.82      381.79      7.55 o 
  -4   0   2     1418.14     1494.61      7.06 o 
  -3   0   2       35.17       30.53      1.02 o 
  -2   0   2       89.88       78.85      0.98 o 
  -1   0   2     2041.26     1930.79      5.18 o 
   0   0   2     1567.73     1390.02      8.81 o 
   1   0   2      660.43      608.64      3.47 o 
   2   0   2     1602.10     1467.69      5.85 o 
   3   0   2     1049.65     1023.21     11.83 o 
   4   0   2        2.46        2.03      0.53 o 
   5   0   2       61.81       67.64      4.46 o 
   6   0   2      132.24      125.93      3.77 o 
   7   0   2      294.03      302.86      4.84 o 
   8   0   2       38.73       32.30      1.86 o 
   9   0   2        4.85        4.19      0.98 o 
  10   0   2        1.97        2.81      0.79 o 
 -10   1   2       27.19       23.92      2.00 o 
  -9   1   2      123.18      127.74      4.34 o 
  -8   1   2      207.58      226.09      6.87 o 
  -7   1   2      261.16      256.34     12.08 o 
  -6   1   2       30.77       31.86      2.77 o 
  -5   1   2       43.27       58.89      4.59 o 
  -4   1   2     2090.45     2145.79     11.51 o 
  -3   1   2      115.51      114.64      1.23 o 
  -2   1   2     6647.52     6470.81     34.26 o 
  -1   1   2      677.87      621.45     12.77 o 
   0   1   2     1081.33     1059.19      3.44 o 
   1   1   2     3423.48     3257.10     14.96 o 
   2   1   2      263.96      269.96      3.51 o 
   3   1   2       41.27       47.17      2.45 o 
   4   1   2      155.07      145.26      4.64 o 
   5   1   2      103.23       93.44      5.00 o 
   6   1   2      132.09      121.10      4.42 o 
   7   1   2       71.37       69.71      2.99 o 
   8   1   2      114.08      121.49      5.90 o 
   9   1   2        6.38        6.84      0.99 o 
 -11   2   2       21.64       24.85      2.14 o 
 -10   2   2       34.26       35.29      2.11 o 
  -9   2   2      221.66      217.76      9.67 o 
  -8   2   2       77.31       84.85      3.04 o 
  -7   2   2       76.22       69.72      2.21 o 
  -6   2   2        0.59        1.24      0.52 o 
  -5   2   2      254.00      291.40      3.68 o 
  -4   2   2      512.42      510.04      5.69 o 
  -3   2   2     1333.55     1275.01      6.70 o 
  -2   2   2     2308.18     2209.64     18.71 o 
  -1   2   2     2773.45     2700.84     16.19 o 
   0   2   2       24.71       24.35      0.77 o 
   1   2   2      113.59      117.88      1.60 o 
   2   2   2      713.55      782.28      6.41 o 
   3   2   2      387.03      387.53      5.68 o 
   5   2   2      355.69      363.73      9.96 o 
   6   2   2      297.73      319.20     15.05 o 
   7   2   2        0.23        1.35      0.82 o 
   8   2   2        3.01        4.07      1.51 o 
 -11   3   2       12.65        8.22      1.68 o 
 -10   3   2        0.03        0.86      0.71 o 
  -9   3   2       29.76       34.13      1.98 o 
  -8   3   2      801.65      820.88      9.53 o 
  -7   3   2       32.82       33.95      3.77 o 
  -6   3   2       27.88       28.25      2.00 o 
  -5   3   2      360.47      344.71      9.17 o 
  -4   3   2      436.53      442.35      5.83 o 
  -3   3   2       42.95       32.39      2.87 o 
  -2   3   2      221.07      193.27      2.69 o 
  -1   3   2     1371.03     1376.49     10.21 o 
   0   3   2      248.88      220.86      2.78 o 
   1   3   2      340.93      375.28      8.08 o 
   2   3   2       53.61       55.66      3.92 o 
   3   3   2       81.29       86.21      5.35 o 
   4   3   2      187.89      191.24      6.42 o 
   5   3   2        2.31        2.07      0.80 o 
   6   3   2       95.30       96.85      3.92 o 
   7   3   2       19.39       19.28      1.31 o 
   8   3   2        1.34        2.32      0.68 o 
 -11   4   2       17.45       14.97      4.76 o 
 -10   4   2       12.18       10.76      1.54 o 
  -9   4   2      102.22       84.72      4.40 o 
  -8   4   2       52.40       47.30      3.17 o 
  -7   4   2      370.62      382.95     15.47 o 
  -6   4   2       73.17       68.73      4.03 o 
  -5   4   2       52.54       50.23      2.71 o 
  -4   4   2       94.21       96.26      1.97 o 
  -3   4   2      262.65      275.36      8.57 o 
  -2   4   2       78.69       60.18      4.28 o 
  -1   4   2        0.34        0.66      0.15 o 
   0   4   2       85.43       64.25      1.75 o 
   1   4   2      106.65      115.91     16.18 o 
   2   4   2       17.81       18.32      2.85 o 
   3   4   2       10.09       12.32      1.05 o 
   4   4   2      810.88      850.70     24.22 o 
   5   4   2       63.88       66.92      3.46 o 
   6   4   2       28.19       27.05      1.92 o 
   7   4   2        1.02        1.90      0.69 o 
 -11   5   2        3.38        4.55      1.22 o 
 -10   5   2       23.38       17.92      2.10 o 
  -9   5   2        0.81        1.95      0.95 o 
  -8   5   2       31.01       34.66      1.89 o 
  -7   5   2     1312.73     1442.87     24.06 o 
  -6   5   2     1201.47     1270.23     15.54 o 
  -5   5   2        3.68        1.96      0.26 o 
  -4   5   2      104.26      104.67      6.90 o 
  -3   5   2      278.43      298.42      7.38 o 
  -2   5   2     2443.61     2666.14     19.24 o 
  -1   5   2      143.83      133.25      4.50 o 
   0   5   2      148.24      157.03      3.88 o 
   1   5   2       15.34       19.58      2.97 o 
   2   5   2       16.66       14.45      1.55 o 
   3   5   2        3.79        2.49      0.83 o 
   4   5   2       21.78       23.70      1.70 o 
   5   5   2        8.70        6.26      1.25 o 
   6   5   2        0.60        1.09      0.49 o 
 -11   6   2       16.24       15.35      3.34 o 
 -10   6   2       23.06       16.35      1.58 o 
  -9   6   2        1.22        1.94      0.56 o 
  -8   6   2        7.40        7.57      2.29 o 
  -7   6   2       58.58       60.83      2.71 o 
  -6   6   2       32.71       28.14      2.02 o 
  -5   6   2        3.50        6.18      1.19 o 
  -4   6   2       54.11       63.64      3.74 o 
  -3   6   2       79.42       88.96      6.18 o 
  -2   6   2        1.41        1.52      0.15 o 
  -1   6   2      933.10      995.53     20.80 o 
   0   6   2      597.94      643.17     12.11 o 
   1   6   2      419.53      440.87     25.23 o 
   2   6   2      160.30      155.06      7.61 o 
   3   6   2       96.05       89.46      3.92 o 
   4   6   2        4.27        3.98      1.01 o 
   5   6   2       10.74       10.28      1.36 o 
 -11   7   2       53.06       50.66      4.99 o 
 -10   7   2        1.90        4.52      2.14 o 
  -9   7   2        0.07        0.24      0.71 o 
  -8   7   2        3.59        4.90      0.57 o 
  -7   7   2     1067.45     1097.23     19.06 o 
  -6   7   2       21.51       17.58      1.93 o 
  -5   7   2       12.66       13.11      1.36 o 
  -4   7   2      955.71      992.76     16.59 o 
  -3   7   2       73.68       74.92      4.76 o 
  -2   7   2       34.51       30.65      1.51 o 
  -1   7   2        6.04        4.68      0.63 o 
   0   7   2       55.41       52.40      4.63 o 
   1   7   2       10.07       13.08      1.90 o 
   2   7   2       39.06       35.67      2.59 o 
   3   7   2       11.69       10.24      3.45 o 
   4   7   2        0.69        0.68      0.69 o 
 -11   8   2        2.83        3.33      0.71 o 
 -10   8   2        7.35        9.75      2.14 o 
  -9   8   2        1.18        1.90      1.19 o 
  -8   8   2       29.26       32.82      3.81 o 
  -7   8   2       12.21       11.44      0.90 o 
  -6   8   2       27.01       24.20      1.49 o 
  -5   8   2      113.92      114.19      2.69 o 
  -4   8   2       38.61       34.96      2.68 o 
  -3   8   2       11.17       10.23      1.43 o 
  -2   8   2      159.70      155.81      4.52 o 
  -1   8   2       35.71       34.25      2.38 o 
   0   8   2      290.52      321.48      7.97 o 
   1   8   2        2.65        2.29      0.65 o 
   2   8   2       28.78       23.96      4.76 o 
   3   8   2        1.10        1.66      1.43 o 
 -11   9   2       43.76       47.57      3.57 o 
 -10   9   2       11.30       14.74      2.14 o 
  -9   9   2      258.22      291.66      8.56 o 
  -8   9   2      267.97      312.94     10.11 o 
  -7   9   2        6.71        7.16      1.39 o 
  -6   9   2       19.65       13.01      2.38 o 
  -5   9   2        5.35        1.85      0.74 o 
  -4   9   2       14.75       10.88      1.22 o 
  -3   9   2       42.55       34.01      2.62 o 
  -2   9   2       15.22       14.98      1.90 o 
  -1   9   2       51.14       44.95      4.52 o 
   0   9   2        7.74       11.42      2.38 o 
   1   9   2       12.72       10.23      1.90 o 
 -10  10   2       24.27       21.42      4.64 o 
  -9  10   2       34.04       31.49      2.17 o 
  -8  10   2        5.99        6.16      1.19 o 
  -7  10   2       11.11        9.76      1.96 o 
  -6  10   2        6.20        6.03      1.43 o 
  -5  10   2       22.33       18.22      1.71 o 
  -4  10   2       82.40       77.02      3.81 o 
  -3  10   2      116.47      119.40      4.76 o 
  -2  10   2       24.49       23.31      2.62 o 
  -1  10   2        0.20       -0.24      1.19 o 
   0  10   2        8.19        5.23      2.14 o 
  -9  11   2        0.06        2.38      1.19 o 
  -8  11   2       25.83       22.83      5.47 o 
  -7  11   2      152.48      189.81      5.95 o 
  -6  11   2        0.86        3.81      1.43 o 
  -5  11   2       11.27       13.08      3.09 o 
  -4  11   2        5.40        4.04      2.14 o 
  -3  11   2       94.74      103.70      4.76 o 
   2 -11   3       14.98       15.22      2.38 o 
   3 -11   3       19.29       20.93      2.85 o 
   4 -11   3       83.20       80.63      4.52 o 
   5 -11   3        6.07        5.47      1.66 o 
   6 -11   3       47.71       47.80      9.99 o 
   7 -11   3       43.98       35.20      5.71 o 
   8 -11   3       10.56        9.99      2.62 o 
   9 -11   3       60.71       65.88     12.13 o 
   0 -10   3       27.13       22.83      5.47 o 
   1 -10   3      103.82       96.33      9.04 o 
   2 -10   3       17.40       10.94      2.85 o 
   3 -10   3       34.08       30.68      5.71 o 
   4 -10   3       57.47       50.66      6.66 o 
   5 -10   3       10.43        4.28      1.19 o 
   6 -10   3       53.94       61.84      4.04 o 
   7 -10   3       39.29       34.49      2.62 o 
   8 -10   3       87.70       91.81      8.32 o 
   9 -10   3       52.76       45.43      7.61 o 
  -2  -9   3       33.24       33.53      3.33 o 
  -1  -9   3      137.20      145.57      6.66 o 
   0  -9   3       24.67       26.40      4.04 o 
   1  -9   3       52.27       58.98     11.18 o 
   2  -9   3      722.91      843.44     24.52 o 
   3  -9   3       38.11       34.49      4.99 o 
   4  -9   3      243.44      268.84      9.18 o 
   5  -9   3       32.59       31.60      2.21 o 
   6  -9   3       64.01       63.23      5.22 o 
   7  -9   3       20.03       16.02      3.92 o 
   8  -9   3        2.98        1.66      0.71 o 
   9  -9   3        0.16        1.90      1.19 o 
  -3  -8   3        8.92        6.06      1.31 o 
  -2  -8   3        1.54        1.71      0.79 o 
  -1  -8   3       11.72        9.54      1.49 o 
   0  -8   3       23.06       18.89      1.83 o 
   1  -8   3       16.23       14.74      2.26 o 
   2  -8   3       98.37      110.92      3.30 o 
   3  -8   3        1.22        0.77      0.71 o 
   4  -8   3      111.50      128.89      8.21 o 
   5  -8   3       37.13       39.75      3.08 o 
   6  -8   3     1133.49     1231.74     28.71 o 
   8  -8   3      164.79      184.83     11.42 o 
   9  -8   3        1.07        3.33      1.43 o 
  10  -8   3        0.52        0.71      0.71 o 
  11  -8   3       12.52        8.09      1.90 o 
  -4  -7   3       66.01       67.56      4.64 o 
  -3  -7   3       31.64       22.27      2.74 o 
  -2  -7   3      215.80      221.39      3.93 o 
  -1  -7   3        3.54        4.28      1.90 o 
   0  -7   3      127.12      140.76      7.20 o 
   1  -7   3       48.17       45.98      4.97 o 
   2  -7   3        0.14        0.61      0.29 o 
   3  -7   3       38.21       44.42      1.68 o 
   4  -7   3        1.71        2.59      0.62 o 
   5  -7   3       24.08       19.72      1.15 o 
   6  -7   3       96.46       89.90      3.14 o 
   7  -7   3       84.88       78.87      3.23 o 
   8  -7   3      143.26      153.27      8.99 o 
   9  -7   3       16.21       11.58      0.94 o 
  10  -7   3        0.66        1.90      1.43 o 
  11  -7   3        3.57        3.57      2.14 o 
  -5  -6   3       13.18       10.96      1.14 o 
  -4  -6   3        1.06        0.75      1.45 o 
  -3  -6   3       26.58       21.72      1.53 o 
  -2  -6   3        8.41        7.63      1.08 o 
  -1  -6   3        9.88        7.21      1.08 o 
   0  -6   3       18.39       18.27      1.50 o 
   1  -6   3      604.40      619.18     11.87 o 
   2  -6   3      317.49      341.08      6.97 o 
   3  -6   3      199.32      210.56      3.75 o 
   4  -6   3        3.44        3.03      0.29 o 
   5  -6   3      141.47      134.87      3.88 o 
   6  -6   3      528.48      504.02      9.53 o 
   7  -6   3     1232.91     1296.26     34.79 o 
   8  -6   3       65.97       53.96      2.84 o 
   9  -6   3       21.60       20.59      1.92 o 
  10  -6   3        4.04        4.37      0.80 o 
  11  -6   3        4.42        4.41      1.43 o 
  -6  -5   3       26.04       26.90      2.13 o 
  -5  -5   3       85.05       88.28      3.48 o 
  -4  -5   3        8.07        8.79      1.79 o 
  -3  -5   3        1.20        1.45      0.74 o 
  -2  -5   3      217.23      241.23      5.88 o 
  -1  -5   3       21.41       21.26      1.88 o 
   0  -5   3       44.27       30.26      1.97 o 
   1  -5   3      165.25      162.97      2.39 o 
   2  -5   3      337.37      388.68     25.47 o 
   3  -5   3      188.45      204.26      3.31 o 
   4  -5   3       87.05       82.20      2.73 o 
   5  -5   3       15.05       16.21      1.12 o 
   6  -5   3        0.03        0.36      0.31 o 
   7  -5   3       15.61       19.00      2.10 o 
   8  -5   3      515.97      535.98     10.49 o 
   9  -5   3        0.58        2.50      1.04 o 
  10  -5   3       97.77      103.83      6.20 o 
  11  -5   3        0.69        1.00      0.68 o 
  -7  -4   3       13.20       10.79      1.01 o 
  -6  -4   3      210.54      215.72      4.92 o 
  -5  -4   3       17.42       11.80      1.14 o 
  -4  -4   3       66.57       64.44      2.80 o 
  -3  -4   3       49.94       51.76      8.44 o 
  -2  -4   3      602.59      654.78      8.93 o 
  -1  -4   3      765.13      852.44      6.37 o 
   0  -4   3       67.09       63.27      3.45 o 
   1  -4   3       87.76       86.15      1.65 o 
   2  -4   3     1479.76     1456.43     11.27 o 
   3  -4   3      225.00      214.93      3.35 o 
   4  -4   3      425.33      410.69      3.87 o 
   5  -4   3      329.79      320.84      5.26 o 
   6  -4   3      364.77      339.92      6.14 o 
   7  -4   3       78.92       57.63      2.29 o 
   8  -4   3       65.22       54.38      2.36 o 
   9  -4   3        0.37        1.19      0.69 o 
  10  -4   3       17.17       13.93      1.36 o 
  11  -4   3        0.03        1.63      0.61 o 
  -8  -3   3       13.98       14.02      1.29 o 
  -7  -3   3       32.04       32.71      2.88 o 
  -6  -3   3      450.22      496.90     14.62 o 
  -5  -3   3       23.28       28.70      1.76 o 
  -4  -3   3        6.52        3.41      0.83 o 
  -3  -3   3        8.49        9.25      0.89 o 
  -2  -3   3       40.59       45.17      3.12 o 
  -1  -3   3       40.49       34.99      2.01 o 
   0  -3   3        0.52        1.69      0.27 o 
   1  -3   3      645.84      676.31      6.78 o 
   2  -3   3       72.88       69.46      1.08 o 
   3  -3   3       33.24       29.38      1.09 o 
   4  -3   3      757.79      825.53      6.59 o 
   5  -3   3     1740.86     1922.70     13.92 o 
   6  -3   3      473.35      518.90      7.41 o 
   7  -3   3       53.40       38.69      2.26 o 
   8  -3   3       11.79       14.38      1.03 o 
   9  -3   3       80.86       78.17      4.43 o 
  10  -3   3       15.34       18.37      1.86 o 
  11  -3   3        7.14        6.38      1.69 o 
  -9  -2   3       41.74       34.39      3.74 o 
  -8  -2   3       14.11       13.41      1.41 o 
  -7  -2   3      123.76      124.13      5.56 o 
  -6  -2   3      452.22      465.67     12.26 o 
  -5  -2   3       80.24       84.37      5.43 o 
  -4  -2   3       19.58       16.56      1.65 o 
  -3  -2   3       27.23       24.38      1.34 o 
  -2  -2   3      407.82      427.98      5.89 o 
  -1  -2   3        3.62        6.40      0.74 o 
   0  -2   3        3.64        8.75      0.44 o 
   1  -2   3     1688.56     1608.21      6.24 o 
   2  -2   3      233.35      216.30      1.65 o 
   3  -2   3      693.59      685.10      4.97 o 
   4  -2   3      383.24      452.00      5.95 o 
   5  -2   3       42.50       55.29      2.61 o 
   6  -2   3        0.13        1.12      0.38 o 
   7  -2   3        0.33        1.02      0.37 o 
   8  -2   3       29.76       30.53      2.20 o 
   9  -2   3       20.19       12.89      1.34 o 
  10  -2   3       36.36       39.25      1.76 o 
  -9  -1   3        5.84        7.14      1.12 o 
  -8  -1   3        2.02        2.62      0.71 o 
  -7  -1   3      202.74      213.86      5.29 o 
  -6  -1   3        0.72        1.80      0.77 o 
  -5  -1   3       23.42       22.36      3.33 o 
  -4  -1   3       80.11       68.05      3.52 o 
  -3  -1   3      625.68      629.54      7.42 o 
  -2  -1   3       27.56       27.78      0.69 o 
  -1  -1   3      738.14      674.58      4.47 o 
   0  -1   3     6450.29     6375.62     29.65 o 
   1  -1   3     1300.59     1234.15      3.52 o 
   2  -1   3     1104.89     1022.64      3.29 o 
   3  -1   3      969.16      962.41      5.68 o 
   4  -1   3     1494.61     1639.49     12.57 o 
   5  -1   3       86.99       98.82      4.17 o 
   6  -1   3     1140.02     1123.59     14.53 o 
   7  -1   3      190.73      163.83      2.75 o 
   8  -1   3       75.01       75.89      2.95 o 
   9  -1   3        9.25        9.39      1.03 o 
  10  -1   3        4.13        4.53      0.74 o 
 -10   0   3        0.01        1.63      0.63 o 
  -9   0   3        4.32        4.64      0.98 o 
  -8   0   3      256.35      260.09      8.73 o 
  -7   0   3       16.28       15.04      1.10 o 
  -6   0   3       75.78       63.02      3.54 o 
  -5   0   3      239.87      283.45      4.10 o 
  -4   0   3       11.66       12.99      0.72 o 
  -3   0   3      452.33      431.79      5.91 o 
  -2   0   3      899.99      817.25      4.98 o 
  -1   0   3       29.53       31.95      0.59 o 
   0   0   3        2.71        1.89      0.20 o 
   1   0   3      309.48      299.35      1.78 o 
   2   0   3      180.33      136.07      1.57 o 
   3   0   3     2076.93     2201.27     13.07 o 
   4   0   3      809.82      858.22      5.47 o 
   5   0   3      148.55      167.40      9.87 o 
   6   0   3        3.54        3.71      0.86 o 
   7   0   3      565.42      574.50      6.42 o 
   8   0   3       20.65       24.22      2.02 o 
   9   0   3        7.29        6.03      0.91 o 
 -10   1   3        2.61        4.45      1.22 o 
  -9   1   3        3.38        3.18      0.71 o 
  -8   1   3       20.38       17.85      1.38 o 
  -7   1   3      196.01      184.43      5.96 o 
  -6   1   3        0.04        0.64      0.47 o 
  -5   1   3       79.75       79.30      4.70 o 
  -4   1   3       59.15       53.61      2.03 o 
  -3   1   3      969.01      875.29      5.08 o 
  -2   1   3      883.62      856.77      5.93 o 
  -1   1   3      107.37      108.54      1.88 o 
   0   1   3     1338.70     1287.45      4.03 o 
   1   1   3      118.82      114.63      1.58 o 
   3   1   3      118.89       97.84      4.30 o 
   4   1   3       52.41       39.37      3.28 o 
   5   1   3      661.65      652.56     10.62 o 
   6   1   3      470.19      467.21      7.23 o 
   7   1   3        6.34        6.73      1.13 o 
   8   1   3        0.63        1.44      0.80 o 
   9   1   3       54.64       57.66      4.18 o 
 -11   2   3       11.44       12.62      1.80 o 
 -10   2   3       10.80        6.32      1.05 o 
  -9   2   3        0.02        3.19      0.82 o 
  -8   2   3      715.76      742.52      9.17 o 
  -7   2   3        4.51        3.93      0.82 o 
  -6   2   3      144.87      166.48      4.56 o 
  -5   2   3        0.17        0.96      0.27 o 
  -4   2   3      190.97      158.59      2.21 o 
  -3   2   3       54.03       49.46      0.94 o 
  -1   2   3    14511.81    14194.71    100.42 o 
   0   2   3      436.39      416.97      7.09 o 
   1   2   3     2848.84     2873.00     16.48 o 
   2   2   3      363.54      424.27      7.42 o 
   3   2   3       19.76       25.79      2.05 o 
   4   2   3       15.64       13.93      1.66 o 
   5   2   3       74.23       78.32      4.40 o 
   6   2   3      114.81      119.76      6.64 o 
   7   2   3       15.06       15.60      1.37 o 
   8   2   3       19.24       17.86      2.02 o 
 -11   3   3        0.03        1.88      0.68 o 
 -10   3   3        3.13        2.99      1.09 o 
  -9   3   3        4.28        1.70      0.74 o 
  -8   3   3      184.51      200.46      5.92 o 
  -7   3   3       78.38       79.92      4.04 o 
  -6   3   3       13.13       17.19      1.27 o 
  -5   3   3      263.17      263.72      5.12 o 
  -4   3   3      340.68      340.99      4.13 o 
  -3   3   3     4720.81     4870.93     24.22 o 
  -2   3   3      373.56      341.97      3.02 o 
  -1   3   3      173.51      175.08      2.11 o 
   0   3   3      957.05      974.29      5.46 o 
   1   3   3      245.79      250.24      4.91 o 
   2   3   3       18.57       17.51      1.76 o 
   3   3   3       49.26       49.47      4.04 o 
   4   3   3      190.37      186.37      7.44 o 
   5   3   3     1298.38     1416.92     19.43 o 
   6   3   3        5.07        4.55      1.03 o 
   7   3   3        0.07        1.41      0.63 o 
   8   3   3        0.56        2.06      0.63 o 
 -11   4   3        1.33        1.78      0.84 o 
 -10   4   3       16.61       14.80      1.49 o 
  -9   4   3      720.10      762.74     23.40 o 
  -8   4   3      102.96       92.25      4.57 o 
  -7   4   3       90.87       92.29      7.61 o 
  -6   4   3      591.16      579.89     38.33 o 
  -5   4   3      450.75      462.58      4.18 o 
  -4   4   3       90.92       98.29      2.29 o 
  -3   4   3      256.19      210.22      6.07 o 
  -2   4   3       75.84       73.52      2.09 o 
  -1   4   3     1144.07     1214.78     10.26 o 
   0   4   3       22.31       25.14      1.85 o 
   1   4   3       34.15       32.94      2.77 o 
   2   4   3        0.05        0.83      0.61 o 
   3   4   3       29.77       30.52      2.49 o 
   4   4   3       76.48       74.62      2.71 o 
   5   4   3        0.43        2.20      0.97 o 
   6   4   3       15.88       11.24      1.29 o 
   7   4   3        8.03        5.05      0.79 o 
 -11   5   3       33.94       28.80      2.74 o 
 -10   5   3       11.78        5.75      1.66 o 
  -9   5   3      114.58      114.09      3.64 o 
  -8   5   3      546.62      575.12     19.04 o 
  -7   5   3      554.35      573.67     10.26 o 
  -6   5   3       67.90       57.26      2.70 o 
  -5   5   3       36.09       45.03      2.34 o 
  -4   5   3       51.31       50.37      1.69 o 
  -3   5   3        5.94       10.46      1.43 o 
  -2   5   3        5.22        3.41      0.27 o 
  -1   5   3       49.59       37.32      1.44 o 
   0   5   3      767.06      822.61     18.30 o 
   1   5   3      136.09      110.85      4.04 o 
   2   5   3      101.69       92.56      4.77 o 
   3   5   3        3.24        2.03      1.78 o 
   4   5   3       61.40       53.90      6.30 o 
   5   5   3      242.02      268.44      8.09 o 
   6   5   3        1.86        0.81      0.51 o 
 -11   6   3      103.72       99.42      4.52 o 
 -10   6   3      178.25      175.79      9.08 o 
  -9   6   3        9.67        6.56      1.43 o 
  -8   6   3       23.61       26.25      4.52 o 
  -7   6   3      424.84      444.25      9.74 o 
  -6   6   3     1562.91     1610.79     24.41 o 
  -5   6   3       69.77       71.70      2.77 o 
  -4   6   3        0.38        3.81      0.71 o 
  -2   6   3        0.74        0.98      0.48 o 
  -1   6   3      623.54      652.37      8.00 o 
   0   6   3        7.96        8.35      1.00 o 
   1   6   3       35.47       37.34      2.80 o 
   2   6   3        4.16        1.62      1.78 o 
   3   6   3       25.11       19.83      2.02 o 
   4   6   3       51.16       49.94      5.93 o 
   5   6   3       17.75       19.08      2.09 o 
 -11   7   3        9.65        9.75      1.90 o 
 -10   7   3        3.40        4.99      1.66 o 
  -9   7   3        0.88        1.43      0.71 o 
  -8   7   3       77.54       90.38      8.32 o 
  -7   7   3       89.42       80.10      7.14 o 
  -6   7   3      261.53      253.95      5.31 o 
  -5   7   3       18.80       19.26      1.90 o 
  -4   7   3      606.93      679.46     16.67 o 
  -3   7   3       57.83       62.79      5.47 o 
  -2   7   3      585.65      605.55     10.83 o 
  -1   7   3      147.20      154.44      5.79 o 
   0   7   3      268.15      286.86      7.23 o 
   1   7   3      163.69      159.85      8.09 o 
   2   7   3        0.99        1.43      0.45 o 
   3   7   3      145.73      148.82      9.79 o 
   4   7   3        0.05        0.88      0.57 o 
 -11   8   3        1.40        3.33      1.90 o 
 -10   8   3        0.02        1.90      0.95 o 
  -9   8   3        6.07        5.71      1.43 o 
  -8   8   3      219.08      226.23      5.71 o 
  -7   8   3       22.19       17.93      1.25 o 
  -6   8   3      156.15      155.42      4.69 o 
  -5   8   3      222.30      202.70      6.42 o 
  -4   8   3      100.63       91.10      3.33 o 
  -3   8   3        0.00       -0.24      0.95 o 
  -2   8   3       32.85       26.16      5.95 o 
  -1   8   3        5.04        4.28      1.43 o 
   0   8   3       73.22       72.30      5.71 o 
   1   8   3       97.67      107.98      4.76 o 
   2   8   3       58.07       64.93      4.52 o 
   3   8   3       23.31       27.83      3.33 o 
 -10   9   3       60.88       68.97     11.18 o 
  -9   9   3      125.79      138.43      7.85 o 
  -8   9   3      289.44      315.42     15.20 o 
  -7   9   3       21.24       19.21      1.59 o 
  -6   9   3        4.38        3.86      0.91 o 
  -5   9   3       26.67       20.84      1.43 o 
  -4   9   3      217.48      221.24      5.23 o 
  -3   9   3        0.31        0.24      1.19 o 
  -2   9   3       14.20        9.51      1.66 o 
  -1   9   3        8.23        9.28      1.19 o 
   0   9   3       11.55        6.90      1.90 o 
   1   9   3       77.81       89.67      4.28 o 
 -10  10   3       55.76       78.25      4.28 o 
  -9  10   3        5.50        3.45      0.97 o 
  -8  10   3       18.97       13.91      1.94 o 
  -7  10   3      122.93      141.40      5.24 o 
  -6  10   3        2.14        2.81      0.91 o 
  -5  10   3       17.94       13.96      1.85 o 
  -4  10   3        5.80        4.28      1.43 o 
  -3  10   3       57.29       42.33     10.23 o 
  -2  10   3       66.94       67.55      5.47 o 
  -1  10   3       21.90       19.03      2.85 o 
   0  10   3       57.03       56.60      4.04 o 
  -8  11   3       36.49       41.62      2.85 o 
  -7  11   3       51.32       44.89      4.76 o 
  -6  11   3       11.33        6.90      1.55 o 
  -5  11   3        0.45        1.43      0.74 o 
  -4  11   3       64.98       57.86      7.49 o 
  -3  11   3        1.13        1.66      1.43 o 
   2 -11   4        0.29        1.90      1.66 o 
   3 -11   4        5.35        3.81      1.90 o 
   4 -11   4       33.74       28.54      4.04 o 
   5 -11   4       40.08       39.24      3.33 o 
   6 -11   4       40.48       28.54      2.85 o 
   7 -11   4       98.21      107.51      5.47 o 
   8 -11   4        6.36        2.14      1.43 o 
   0 -10   4        1.66        2.14      1.19 o 
   1 -10   4        1.76        2.62      0.95 o 
   2 -10   4        0.37        2.14      1.43 o 
   3 -10   4       28.56       25.21      2.62 o 
   4 -10   4        4.50        2.85      0.95 o 
   5 -10   4       38.37       39.00      3.09 o 
   6 -10   4        0.19        1.19      1.43 o 
   7 -10   4       20.31       18.55      3.09 o 
   8 -10   4       50.40       61.84      3.81 o 
   9 -10   4       29.00       30.20      4.52 o 
  -2  -9   4       17.14       16.89      2.38 o 
  -1  -9   4       44.70       39.96      6.90 o 
   0  -9   4      321.55      349.26      8.09 o 
   1  -9   4       15.89       18.55      3.09 o 
   2  -9   4      524.84      569.75     10.47 o 
   3  -9   4       43.78       47.57      7.13 o 
   4  -9   4        1.93        0.48      1.19 o 
   5  -9   4      113.88      127.49      4.76 o 
   6  -9   4      275.63      323.56      7.85 o 
   7  -9   4      114.72      126.06      9.04 o 
  -3  -8   4       31.08       26.13      3.47 o 
  -2  -8   4        5.73        3.82      0.83 o 
  -1  -8   4      312.40      347.81      7.73 o 
   0  -8   4        0.89        1.71      0.46 o 
   1  -8   4       67.39       67.21      3.02 o 
   2  -8   4        6.12        5.64      0.69 o 
   3  -8   4        5.82        5.94      0.49 o 
   4  -8   4        2.03        3.61      0.67 o 
   5  -8   4      361.15      390.70      5.99 o 
   6  -8   4       83.63       80.49      2.37 o 
   7  -8   4       36.79       24.26      4.99 o 
   8  -8   4      438.72      487.82      7.14 o 
   9  -8   4       24.40       19.03      2.85 o 
  10  -8   4       18.37       13.79      1.66 o 
  11  -8   4        4.03        4.99      1.90 o 
  -4  -7   4        0.46        1.88      0.83 o 
  -3  -7   4      129.93      128.89      4.63 o 
  -2  -7   4       48.61       45.33      2.28 o 
  -1  -7   4        1.18        0.71      0.66 o 
   0  -7   4       84.82       78.95      4.48 o 
   1  -7   4       76.41       78.53      2.61 o 
   2  -7   4       29.45       27.91      1.51 o 
   3  -7   4        0.79        0.78      0.30 o 
   4  -7   4      303.04      316.54      6.35 o 
   5  -7   4      326.67      330.36      6.29 o 
   6  -7   4      126.34      125.64      1.92 o 
   7  -7   4      262.11      264.26      5.42 o 
   8  -7   4        4.02        3.06      0.69 o 
   9  -7   4        1.15        0.87      0.59 o 
  10  -7   4       41.05       36.44      2.97 o 
  11  -7   4        8.69        7.13      2.38 o 
  -5  -6   4       10.29       10.62      1.89 o 
  -4  -6   4       13.37        9.82      1.19 o 
  -3  -6   4        0.21        0.91      0.41 o 
  -2  -6   4       67.64       62.05      5.59 o 
  -1  -6   4      143.75      144.19      3.03 o 
   0  -6   4      228.09      222.28      6.86 o 
   1  -6   4        4.10        1.78      0.46 o 
   2  -6   4     1238.17     1294.83     17.85 o 
   3  -6   4      194.19      166.35      3.29 o 
   4  -6   4      125.30      122.68      2.58 o 
   5  -6   4      194.87      178.43      4.73 o 
   6  -6   4      182.87      177.22      4.19 o 
   7  -6   4      339.26      337.03      4.95 o 
   8  -6   4      420.96      413.59     15.71 o 
   9  -6   4        2.58        1.32      0.63 o 
  10  -6   4        1.23        3.45      0.76 o 
  11  -6   4        1.04        1.74      0.41 o 
  -6  -5   4       45.16       45.23      3.78 o 
  -5  -5   4        2.71        3.50      0.74 o 
  -4  -5   4        0.06        0.19      0.49 o 
  -3  -5   4       40.22       39.38      3.16 o 
  -2  -5   4      316.83      340.28      7.35 o 
  -1  -5   4      418.60      413.84      6.50 o 
   0  -5   4       34.00       31.26      2.20 o 
   1  -5   4      933.69      970.12     14.45 o 
   2  -5   4      463.90      472.73     14.98 o 
   3  -5   4      152.54      163.75      2.76 o 
   4  -5   4       17.94       19.32      1.08 o 
   5  -5   4       76.57       71.81      4.16 o 
   6  -5   4     1585.02     1663.07     29.06 o 
   7  -5   4      554.96      540.06     10.13 o 
   8  -5   4        0.11        1.63      0.55 o 
   9  -5   4       32.04       28.17      2.04 o 
  10  -5   4        0.04        1.29      0.71 o 
  11  -5   4       76.04       97.41      5.47 o 
  -7  -4   4        0.01        0.47      0.51 o 
  -6  -4   4       45.60       45.05      6.09 o 
  -5  -4   4      200.01      201.43      6.56 o 
  -4  -4   4       27.75       18.58      1.83 o 
  -3  -4   4      252.81      236.91      6.57 o 
  -2  -4   4      406.51      411.66      6.56 o 
  -1  -4   4       66.26       58.65      2.14 o 
   0  -4   4      137.64      125.69      2.31 o 
   1  -4   4      219.82      236.70      3.71 o 
   2  -4   4       55.73       63.37      1.49 o 
   3  -4   4      354.61      356.77      3.68 o 
   4  -4   4      474.70      505.20      4.68 o 
   5  -4   4     1277.14     1351.45     20.52 o 
   6  -4   4        6.13       14.28      1.22 o 
   7  -4   4        0.01        1.90      0.95 o 
   8  -4   4       80.12       65.01      2.54 o 
   9  -4   4        1.09        1.75      0.69 o 
  10  -4   4        7.97        9.80      2.29 o 
  11  -4   4       76.38       77.45      7.23 o 
  -8  -3   4       32.86       25.60      2.59 o 
  -7  -3   4      329.16      352.57      7.36 o 
  -6  -3   4        5.98        7.67      1.08 o 
  -5  -3   4      297.30      285.56     23.88 o 
  -4  -3   4      124.91      125.70      5.25 o 
  -3  -3   4        0.31        1.93      0.37 o 
  -2  -3   4       76.86       68.35      2.22 o 
  -1  -3   4      119.84      129.96      2.26 o 
   0  -3   4       15.05       14.57      0.64 o 
   1  -3   4     3132.91     3011.44     42.36 o 
   2  -3   4     2721.38     2781.61     17.26 o 
   3  -3   4        1.60        4.37      0.41 o 
   4  -3   4     1725.53     1759.63      8.71 o 
   5  -3   4        0.01        1.26      0.33 o 
   6  -3   4       32.16       39.56      3.62 o 
   7  -3   4       73.25       57.17      2.99 o 
   8  -3   4       21.61       26.18      1.89 o 
   9  -3   4        4.33        3.29      0.94 o 
  10  -3   4        4.91        4.24      0.89 o 
  11  -3   4       18.25       16.40      2.13 o 
  -9  -2   4        7.57        4.23      0.95 o 
  -8  -2   4       26.98       32.72      4.13 o 
  -7  -2   4        8.69        7.53      1.20 o 
  -6  -2   4       14.15       15.07      1.70 o 
  -5  -2   4      253.34      240.22      5.64 o 
  -4  -2   4       82.87       88.19      5.31 o 
  -3  -2   4      104.17      109.27      3.45 o 
  -2  -2   4     2637.36     2900.08     15.15 o 
  -1  -2   4      397.10      414.72      3.00 o 
   0  -2   4    26030.90    24770.21    635.82 o 
   1  -2   4     1072.40      998.72      4.45 o 
   2  -2   4       11.48       13.98      0.55 o 
   3  -2   4      326.26      306.11      6.00 o 
   4  -2   4     3403.52     3784.04     26.20 o 
   5  -2   4       17.91       20.68      1.52 o 
   6  -2   4      199.76      225.78      8.32 o 
   7  -2   4       93.36       75.64      4.35 o 
   8  -2   4      119.91      101.62      2.78 o 
   9  -2   4       29.86       23.84      1.57 o 
  10  -2   4        4.30        4.76      1.41 o 
  -9  -1   4       42.80       38.93      3.60 o 
  -8  -1   4       42.87       41.95      2.54 o 
  -7  -1   4      427.00      463.72     13.39 o 
  -6  -1   4      408.51      404.38      6.53 o 
  -5  -1   4       63.73       56.06      4.33 o 
  -4  -1   4      177.03      182.85      3.31 o 
  -3  -1   4       84.60       80.26      2.16 o 
  -2  -1   4     2774.58     2644.82      7.60 o 
  -1  -1   4    24945.88    25559.62    179.17 o 
   0  -1   4       37.87       38.06      0.87 o 
   1  -1   4        0.24        1.37      0.22 o 
   2  -1   4      453.88      427.58      2.64 o 
   3  -1   4       12.56        9.05      0.49 o 
   4  -1   4      106.23      112.05      2.51 o 
   5  -1   4       24.13       30.10      1.77 o 
   6  -1   4       45.02       48.94      2.31 o 
   7  -1   4      242.41      256.32      4.40 o 
   8  -1   4       36.87       37.18      2.00 o 
   9  -1   4      128.04      132.80      3.39 o 
  10  -1   4        6.73        5.81      0.90 o 
 -10   0   4        0.03        0.80      0.81 o 
  -9   0   4        7.13        3.65      0.76 o 
  -8   0   4       18.91       18.88      2.54 o 
  -7   0   4      274.98      298.10      7.39 o 
  -6   0   4      891.42      948.95     14.62 o 
  -5   0   4      891.09      885.90     12.76 o 
  -4   0   4      240.40      274.13      4.16 o 
  -3   0   4       79.64       69.11      1.44 o 
  -2   0   4      719.01      687.11      4.84 o 
  -1   0   4     1592.78     1489.01      4.76 o 
   0   0   4      713.59      675.32      4.75 o 
   1   0   4     1576.01     1441.07      4.28 o 
   2   0   4      538.77      502.03      3.31 o 
   3   0   4     2185.40     2367.51     12.60 o 
   4   0   4      514.53      543.28      6.63 o 
   5   0   4       51.85       52.09      3.81 o 
   6   0   4      535.09      556.99      7.21 o 
   7   0   4        0.55        2.30      0.82 o 
   8   0   4       27.34       30.95      1.80 o 
   9   0   4       17.68       21.06      1.46 o 
 -10   1   4        3.21        3.50      0.86 o 
  -9   1   4       18.67       19.80      1.48 o 
  -8   1   4       22.48       23.86      1.70 o 
  -7   1   4     1460.24     1571.25     13.89 o 
  -6   1   4      140.76      140.94      5.96 o 
  -5   1   4      126.08      115.50      4.09 o 
  -4   1   4       16.33       17.73      0.76 o 
  -3   1   4       62.02       58.53      2.02 o 
  -2   1   4     1839.88     1748.72      8.68 o 
  -1   1   4      352.27      357.74      5.04 o 
   0   1   4     2637.10     2687.76      8.56 o 
   1   1   4        6.14        9.36      0.52 o 
   2   1   4     2384.63     2576.14     13.03 o 
   3   1   4        1.11        2.95      0.92 o 
   4   1   4       46.71       39.29      2.35 o 
   5   1   4      463.80      458.22      9.75 o 
   6   1   4      567.31      592.92      5.83 o 
   7   1   4       39.63       31.30      3.01 o 
   8   1   4       45.95       49.76      2.68 o 
   9   1   4      263.14      337.34      6.83 o 
 -11   2   4       86.86      109.21     11.61 o 
 -10   2   4      103.56      112.39      6.63 o 
  -9   2   4       37.35       34.03      2.36 o 
  -8   2   4      179.10      175.25      3.75 o 
  -7   2   4        2.09        2.06      0.62 o 
  -6   2   4        8.96        9.01      0.73 o 
  -5   2   4      273.05      300.70      5.45 o 
  -4   2   4        1.90        0.76      0.17 o 
  -3   2   4        0.80        0.54      0.13 o 
  -2   2   4     1559.11     1445.48      4.84 o 
   0   2   4     3561.85     3592.29     13.56 o 
   1   2   4     5343.42     5608.34     52.31 o 
   2   2   4      190.72      206.90      4.28 o 
   3   2   4      133.32      116.24      4.90 o 
   4   2   4       35.97       41.29      3.39 o 
   5   2   4       63.42       61.30      2.90 o 
   6   2   4      288.43      302.43      7.54 o 
   7   2   4        5.16        6.00      0.90 o 
   8   2   4       66.67       73.43      5.36 o 
 -11   3   4       21.92       21.39      2.05 o 
 -10   3   4       51.49       55.19      2.73 o 
  -9   3   4       27.40       30.51      2.20 o 
  -8   3   4       49.38       40.72      2.51 o 
  -7   3   4        6.91        7.12      1.08 o 
  -6   3   4       30.01       35.44      3.03 o 
  -5   3   4      434.24      450.13      4.39 o 
  -4   3   4       24.22       24.11      1.10 o 
  -3   3   4      813.57      871.62      8.31 o 
  -2   3   4      416.65      420.08      5.38 o 
  -1   3   4     1028.13     1082.89      6.69 o 
   0   3   4        1.46        1.57      0.25 o 
   1   3   4       24.51       21.80      1.46 o 
   2   3   4       15.78       11.13      1.08 o 
   3   3   4        0.04        1.14      1.66 o 
   4   3   4      418.39      433.92     10.11 o 
   5   3   4      998.57     1057.39     20.94 o 
   6   3   4       32.73       31.49      1.87 o 
   7   3   4        8.74        7.21      0.91 o 
   8   3   4       91.75      106.94      3.88 o 
 -11   4   4        4.57        6.06      1.51 o 
 -10   4   4        1.02        3.37      0.87 o 
  -9   4   4       34.89       32.57      3.60 o 
  -8   4   4       39.32       38.58      2.51 o 
  -7   4   4       26.25       30.92      4.52 o 
  -6   4   4      748.22      799.52     12.19 o 
  -5   4   4      926.23      953.01      8.37 o 
  -4   4   4      528.07      548.36      5.04 o 
  -3   4   4      224.39      223.32      3.22 o 
  -2   4   4     1701.74     1752.36     17.84 o 
  -1   4   4      469.98      460.69      4.70 o 
   0   4   4      327.22      309.30      4.54 o 
   1   4   4        1.66        1.89      1.07 o 
   2   4   4       10.47       10.95      2.50 o 
   3   4   4        2.15        4.76      1.25 o 
   4   4   4      296.86      326.98     11.96 o 
   5   4   4      168.00      165.65      7.03 o 
   6   4   4       42.24       39.24      2.33 o 
   7   4   4       19.24       18.98      1.72 o 
 -11   5   4        0.28        1.90      1.43 o 
 -10   5   4        0.11        2.68      0.57 o 
  -9   5   4       15.71       14.36      1.44 o 
  -8   5   4      158.13      169.29     11.48 o 
  -7   5   4      312.68      312.83      8.36 o 
  -6   5   4      514.11      516.40      7.92 o 
  -5   5   4        0.01        0.81      0.47 o 
  -4   5   4      207.69      229.21      3.07 o 
  -3   5   4      505.35      492.38      7.38 o 
  -2   5   4       33.01       48.78      1.52 o 
  -1   5   4      672.78      682.85      5.12 o 
   0   5   4      608.51      621.95      8.11 o 
   1   5   4      111.44      113.30      5.71 o 
   2   5   4       40.66       37.34      2.38 o 
   3   5   4       89.42       90.29      4.51 o 
   4   5   4       83.48       71.04      5.53 o 
   5   5   4       56.46       59.11      3.13 o 
   6   5   4       10.46       10.08      3.92 o 
 -11   6   4       28.26       32.58      3.57 o 
 -10   6   4       14.51       12.57      1.49 o 
  -9   6   4      117.24      126.28      2.97 o 
  -8   6   4      164.98      173.77      9.87 o 
  -7   6   4       32.73       28.35      3.60 o 
  -6   6   4      411.05      421.70      5.23 o 
  -5   6   4        6.41        9.37      1.00 o 
  -4   6   4       80.78       81.94      6.54 o 
  -3   6   4      308.85      318.39      7.85 o 
  -2   6   4       12.81        7.57      0.57 o 
  -1   6   4      581.54      580.06      7.25 o 
   0   6   4      497.42      529.63      9.50 o 
   1   6   4      823.54      906.61      9.61 o 
   2   6   4       99.17       91.18      2.22 o 
   3   6   4        0.52        1.76      0.75 o 
   4   6   4        0.97        3.87      1.08 o 
   5   6   4        4.80        5.72      1.08 o 
 -11   7   4       18.47       19.03      3.33 o 
 -10   7   4       60.09       63.03      5.95 o 
  -9   7   4        1.12        3.81      1.90 o 
  -8   7   4      219.22      235.99     11.42 o 
  -7   7   4      275.24      287.35     11.90 o 
  -6   7   4      460.89      463.38      5.54 o 
  -5   7   4      207.50      203.64      6.08 o 
  -4   7   4      355.23      363.19     13.33 o 
  -3   7   4       57.96       51.14      4.99 o 
  -2   7   4      878.47      925.77     12.62 o 
  -1   7   4      141.92      132.94      1.84 o 
   0   7   4      148.62      143.01      3.30 o 
   1   7   4       78.95       76.29      4.29 o 
   2   7   4        0.01        1.37      0.80 o 
   3   7   4       12.03        8.99      1.15 o 
   4   7   4       11.73       10.23      1.14 o 
 -11   8   4       27.86       24.50      3.09 o 
 -10   8   4        0.00        0.00      0.48 o 
  -9   8   4       30.55       36.39      3.09 o 
  -8   8   4        4.03        3.81      1.66 o 
  -7   8   4       15.51       12.64      1.29 o 
  -6   8   4       20.20       16.99      1.90 o 
  -5   8   4       65.31       64.69      4.99 o 
  -4   8   4       45.97       34.01      3.81 o 
  -3   8   4      153.65      147.24      5.95 o 
  -2   8   4      252.77      276.45     12.13 o 
  -1   8   4        3.07        1.43      0.71 o 
   0   8   4       91.33      101.32      4.04 o 
   1   8   4       29.00       30.44      2.62 o 
   2   8   4       21.05       11.65      2.14 o 
   3   8   4       57.25       53.75      9.75 o 
 -10   9   4        0.79        0.24      0.95 o 
  -9   9   4      127.21      161.41      5.95 o 
  -8   9   4       65.07       76.67      3.30 o 
  -7   9   4       44.76       46.51      2.18 o 
  -6   9   4       84.57       72.27      2.79 o 
  -5   9   4       40.35       36.42      2.93 o 
  -4   9   4       19.55       21.64      4.28 o 
  -3   9   4        9.78       10.46      1.90 o 
  -2   9   4        0.44        2.62      1.19 o 
  -1   9   4       85.34       89.43      4.04 o 
   0   9   4        1.19        0.00      1.19 o 
   1   9   4       18.79       19.50      2.62 o 
 -10  10   4      101.84      132.48      5.95 o 
  -9  10   4        6.98        6.18      1.90 o 
  -8  10   4        0.36        2.77      0.91 o 
  -7  10   4        4.68        2.99      0.87 o 
  -6  10   4       12.38       10.89      1.56 o 
  -5  10   4       14.71       16.13      1.42 o 
  -4  10   4       29.22       21.17      2.38 o 
  -3  10   4       60.68       53.28      9.99 o 
  -2  10   4        0.83        0.48      0.71 o 
  -1  10   4       13.45       11.18      2.85 o 
  -8  11   4        1.78        2.14      1.66 o 
  -7  11   4       13.02       14.74      2.14 o 
  -6  11   4        0.05        1.77      0.56 o 
  -5  11   4       39.57       46.86      2.77 o 
  -3  11   4        5.86        5.95      2.14 o 
   2 -11   5        1.72        1.43      0.95 o 
   3 -11   5       67.29       68.74      4.04 o 
   4 -11   5        6.29        6.66      1.66 o 
   5 -11   5        3.21        3.57      1.90 o 
   6 -11   5        0.04        1.66      1.19 o 
   7 -11   5        1.93        3.09      2.14 o 
   8 -11   5        6.64       10.46      2.38 o 
   0 -10   5        0.27        0.71      1.43 o 
   1 -10   5       49.58       53.75      3.81 o 
   2 -10   5       17.08       16.65      2.38 o 
   3 -10   5       12.31        9.51      2.62 o 
   4 -10   5        5.25        7.13      2.14 o 
   5 -10   5       78.33       79.68      4.04 o 
   6 -10   5       28.39       24.50      2.62 o 
   7 -10   5       24.86       23.07      3.81 o 
   8 -10   5        2.07        3.33      0.95 o 
   9 -10   5       20.75       17.84      3.09 o 
  -2  -9   5      146.40      161.74      7.14 o 
  -1  -9   5      191.64      217.89     13.80 o 
   0  -9   5      391.59      490.15      9.76 o 
   1  -9   5       69.61       68.97     11.42 o 
   2  -9   5       16.60       16.17      2.38 o 
   3  -9   5        0.13        1.90      0.95 o 
   4  -9   5        7.22        5.47      1.66 o 
   5  -9   5       87.18       94.19      6.18 o 
   6  -9   5        0.48        2.14      1.66 o 
   7  -9   5       29.57       32.11      6.42 o 
  -3  -8   5        0.05        0.62      0.79 o 
  -2  -8   5       44.78       43.67      2.68 o 
  -1  -8   5       87.62       87.55      9.87 o 
   0  -8   5      318.97      316.68     12.13 o 
   1  -8   5       30.84       28.36      1.78 o 
   2  -8   5       13.25       13.12      1.22 o 
   3  -8   5        4.34        4.32      0.30 o 
   4  -8   5      111.08      112.13      1.37 o 
   5  -8   5      141.82      157.43     12.37 o 
   6  -8   5       39.22       30.77      3.92 o 
   7  -8   5       55.02       52.56      5.23 o 
   8  -8   5       15.98       14.27      3.09 o 
   9  -8   5        0.12        2.14      1.19 o 
  10  -8   5       38.93       33.77      7.85 o 
  -4  -7   5        0.99        2.26      1.01 o 
  -3  -7   5        0.07        1.09      0.79 o 
  -2  -7   5       55.17       51.03      6.66 o 
  -1  -7   5        1.58        1.31      1.54 o 
   0  -7   5        0.28        0.55      0.41 o 
   1  -7   5      409.90      424.62      5.74 o 
   2  -7   5      132.07      127.49      2.90 o 
   3  -7   5       38.38       37.65      1.52 o 
   4  -7   5        3.15        3.15      0.43 o 
   5  -7   5       86.94       82.24      6.21 o 
   6  -7   5        0.74        1.29      0.36 o 
   7  -7   5       93.58       87.00      3.09 o 
   8  -7   5       12.80       11.48      1.33 o 
   9  -7   5        1.78        3.63      0.97 o 
  10  -7   5       12.37       15.98      2.18 o 
  11  -7   5        6.60        4.28      0.95 o 
  -5  -6   5       40.11       37.13      4.32 o 
  -4  -6   5       11.51        9.75      2.58 o 
  -3  -6   5       23.68       21.72      1.43 o 
  -2  -6   5        1.86        1.80      0.59 o 
  -1  -6   5       50.67       54.60      2.99 o 
   0  -6   5      103.00      101.89      5.53 o 
   1  -6   5     1081.26     1208.72     38.32 o 
   2  -6   5      909.92      843.07     14.78 o 
   3  -6   5       89.25       88.20      2.99 o 
   4  -6   5        5.42        4.86      0.44 o 
   5  -6   5        0.01        0.36      0.24 o 
   6  -6   5        0.04        1.21      0.31 o 
   7  -6   5       47.80       42.96      2.55 o 
   8  -6   5       85.08       78.06      3.13 o 
   9  -6   5       16.24       14.19      1.23 o 
  10  -6   5       68.80       69.06      6.69 o 
  11  -6   5       11.64        8.75      1.00 o 
  -6  -5   5       16.17       13.68      1.65 o 
  -5  -5   5       16.12       12.69      1.54 o 
  -4  -5   5      118.84      114.28      3.99 o 
  -3  -5   5        8.20        3.36      0.65 o 
  -2  -5   5      532.92      553.38     11.24 o 
  -1  -5   5      137.79      141.19      4.81 o 
   0  -5   5      276.24      264.00      7.25 o 
   1  -5   5      143.65      118.05      4.23 o 
   2  -5   5        1.50        2.80      0.35 o 
   3  -5   5      409.90      442.45      4.63 o 
   4  -5   5       47.86       49.42      1.79 o 
   5  -5   5       16.26       19.50      1.10 o 
   6  -5   5      875.78      896.63     14.46 o 
   7  -5   5      241.87      268.58      6.78 o 
   8  -5   5        3.88        1.59      0.55 o 
   9  -5   5        1.46        1.85      0.53 o 
  10  -5   5       68.03       75.46      5.28 o 
  11  -5   5        7.91        8.75      1.05 o 
  -7  -4   5       48.77       49.87      3.81 o 
  -6  -4   5        0.27        2.36      0.96 o 
  -5  -4   5        4.30        3.83      1.40 o 
  -4  -4   5      168.25      164.73     10.12 o 
  -3  -4   5     1109.92     1154.69     15.16 o 
  -2  -4   5      343.44      363.13      5.44 o 
  -1  -4   5       74.70       75.13      4.68 o 
   0  -4   5       38.03       40.56      3.98 o 
   1  -4   5      404.80      395.16      4.65 o 
   2  -4   5      112.21      105.52      2.11 o 
   3  -4   5       27.80       30.98      1.20 o 
   4  -4   5      156.12      164.75      2.41 o 
   5  -4   5       45.59       44.03      1.92 o 
   6  -4   5      464.74      477.11      7.32 o 
   7  -4   5       29.60       37.73      2.88 o 
   8  -4   5      115.18       96.86      4.44 o 
   9  -4   5       75.10       79.60      5.16 o 
  10  -4   5        9.44       10.73      1.43 o 
  11  -4   5       28.88       31.99      1.95 o 
  -8  -3   5       10.62       11.48      1.22 o 
  -7  -3   5       68.70       68.50      4.33 o 
  -6  -3   5      247.40      288.62      7.95 o 
  -5  -3   5      117.26      122.01      3.42 o 
  -4  -3   5       78.00       84.98      5.65 o 
  -3  -3   5      738.01      819.07     11.31 o 
  -2  -3   5      130.16      130.60      3.18 o 
  -1  -3   5     1267.74     1297.14     10.10 o 
   0  -3   5     1415.47     1385.24      7.43 o 
   1  -3   5     1391.95     1368.45     23.00 o 
   2  -3   5     2936.24     2859.94     41.35 o 
   3  -3   5       75.88       83.36      1.88 o 
   4  -3   5      248.62      309.97      5.37 o 
   5  -3   5       67.38       68.24      3.53 o 
   6  -3   5      189.50      200.79      6.57 o 
   7  -3   5      108.61       98.58      4.40 o 
   8  -3   5       47.02       47.78      2.75 o 
   9  -3   5        5.63        6.45      1.11 o 
  10  -3   5       14.43       15.62      1.59 o 
  -9  -2   5       99.45       92.56      6.83 o 
  -8  -2   5        0.18        1.87      0.66 o 
  -7  -2   5      342.93      375.06      7.50 o 
  -6  -2   5       50.31       50.03      3.44 o 
  -5  -2   5       13.23       14.87      1.00 o 
  -4  -2   5       17.23       17.43      1.42 o 
  -3  -2   5      365.87      422.48      5.95 o 
  -2  -2   5      202.58      267.60      3.83 o 
  -1  -2   5      281.39      300.68      3.40 o 
   0  -2   5     3831.50     3774.32     19.06 o 
   1  -2   5      233.73      234.20      2.17 o 
   2  -2   5      160.13      145.69      1.61 o 
   3  -2   5      193.21      225.74      2.84 o 
   4  -2   5      228.76      231.81      2.74 o 
   5  -2   5      731.11      723.25      4.95 o 
   6  -2   5      141.08      156.18      7.09 o 
   7  -2   5      642.73      620.46      9.78 o 
   8  -2   5      422.39      394.06      9.92 o 
   9  -2   5        4.05        5.62      1.07 o 
  10  -2   5       43.41       43.44      3.35 o 
  -9  -1   5        1.69        2.85      0.93 o 
  -8  -1   5        9.63        7.42      2.59 o 
  -7  -1   5       72.04       74.31      4.62 o 
  -6  -1   5      404.05      418.22      4.63 o 
  -5  -1   5       76.44       96.55      6.18 o 
  -4  -1   5       66.90       61.71      3.15 o 
  -3  -1   5      185.29      168.81      3.10 o 
  -2  -1   5        2.85        3.19      0.23 o 
   0  -1   5    26091.59    25129.99    178.34 o 
   1  -1   5      168.56      180.17      2.18 o 
   2  -1   5       94.52       93.42      1.64 o 
   3  -1   5      321.11      328.63      3.72 o 
   4  -1   5     1683.67     1942.65     14.55 o 
   5  -1   5        4.39        4.70      0.52 o 
   6  -1   5      815.48      858.94     10.27 o 
   7  -1   5       85.52       63.65      2.22 o 
   8  -1   5        8.93        7.75      1.11 o 
   9  -1   5        0.66        0.59      0.58 o 
  10  -1   5        6.90        5.77      0.91 o 
 -10   0   5        4.00        4.44      1.59 o 
  -9   0   5       49.25       43.49      3.34 o 
  -8   0   5        4.02        3.81      0.84 o 
  -7   0   5       29.04       28.71      1.95 o 
  -6   0   5      701.19      718.68      9.84 o 
  -5   0   5       91.76      102.28      4.76 o 
  -4   0   5       27.90       34.15      1.52 o 
  -3   0   5       15.76       13.27      0.50 o 
  -2   0   5      718.09      675.46      4.25 o 
  -1   0   5      499.84      530.90      4.24 o 
   0   0   5       19.21       18.68      0.74 o 
   1   0   5      130.28      126.67      1.23 o 
   2   0   5      632.49      622.30      3.81 o 
   3   0   5      554.10      583.55      4.94 o 
   4   0   5      426.01      473.25      7.02 o 
   5   0   5       67.99       72.07      4.71 o 
   6   0   5      847.35      859.35      9.49 o 
   7   0   5      175.65      165.53      2.49 o 
   8   0   5        5.13        6.94      1.11 o 
   9   0   5        2.87        3.27      1.72 o 
 -10   1   5        5.25        5.13      0.98 o 
  -9   1   5       46.69       46.23      2.94 o 
  -8   1   5        0.78        1.93      0.83 o 
  -7   1   5      134.17      145.67      7.81 o 
  -6   1   5        1.79        2.94      0.48 o 
  -5   1   5      570.85      601.55      4.76 o 
  -4   1   5       42.84       42.56      1.44 o 
  -3   1   5      331.51      316.59      3.75 o 
  -2   1   5       57.47       58.73      0.79 o 
  -1   1   5     6222.84     6022.83     22.16 o 
   0   1   5      141.12      131.60      1.36 o 
   1   1   5     1135.36     1095.67      4.49 o 
   2   1   5        7.08       10.14      0.89 o 
   3   1   5       13.72       23.42      1.25 o 
   4   1   5        1.20        2.27      0.41 o 
   5   1   5       75.97       78.34      2.37 o 
   6   1   5      112.68      110.88      5.66 o 
   7   1   5       94.74       95.24      3.61 o 
   8   1   5        8.10        8.47      1.12 o 
   9   1   5        0.26        2.19      0.72 o 
 -11   2   5       19.84       21.76      1.99 o 
 -10   2   5        8.63       10.04      1.25 o 
  -9   2   5        6.93        5.38      1.04 o 
  -8   2   5       33.92       34.39      1.84 o 
  -7   2   5       57.68       62.46      2.94 o 
  -6   2   5      169.72      170.03      3.74 o 
  -5   2   5      906.38      889.60      5.03 o 
  -4   2   5        9.97        5.03      0.34 o 
  -3   2   5      206.45      181.23      2.29 o 
  -2   2   5       24.84       26.04      1.06 o 
  -1   2   5     7802.44     7830.95     27.55 o 
   0   2   5       85.24       66.23      1.44 o 
   1   2   5     2998.82     3252.48     25.90 o 
   2   2   5     1015.88     1105.79     11.15 o 
   3   2   5      106.62       97.45      4.19 o 
   4   2   5       87.38       93.96      2.85 o 
   5   2   5       12.59       13.13      1.85 o 
   6   2   5      251.47      267.86      7.38 o 
   7   2   5        2.72        2.33      0.72 o 
   8   2   5       33.42       37.86      3.79 o 
 -11   3   5       44.24       38.35      4.72 o 
 -10   3   5        0.09        0.19      0.68 o 
  -9   3   5        0.78        1.36      0.99 o 
  -8   3   5       24.73       22.31      1.58 o 
  -7   3   5      101.25      105.88      7.14 o 
  -6   3   5      104.98       80.44      2.52 o 
  -5   3   5      179.25      158.80      3.14 o 
  -4   3   5      160.96      194.59      3.22 o 
  -3   3   5      264.08      245.45      7.09 o 
  -2   3   5       62.23       90.16      2.33 o 
  -1   3   5       31.44       41.54      1.44 o 
   0   3   5      167.30      189.18      2.74 o 
   1   3   5      949.58     1017.73      6.65 o 
   2   3   5       13.16       11.13      0.94 o 
   3   3   5       30.27       38.60      3.86 o 
   4   3   5      265.59      267.65      7.66 o 
   5   3   5      128.63      142.88      3.82 o 
   6   3   5      157.45      161.69      6.40 o 
   7   3   5        5.38        4.29      0.80 o 
 -11   4   5       14.82       11.28      3.33 o 
 -10   4   5      164.65      176.44      5.48 o 
  -9   4   5       56.38       55.82      2.69 o 
  -8   4   5      101.86       97.42      6.54 o 
  -7   4   5       10.04        5.67      1.78 o 
  -6   4   5      936.49     1018.56     26.29 o 
  -5   4   5      191.31      170.12      2.41 o 
  -4   4   5      951.26     1026.19      8.74 o 
  -3   4   5      186.81      184.86      3.05 o 
  -2   4   5      699.21      729.82      3.51 o 
  -1   4   5      310.75      290.08      3.13 o 
   0   4   5      115.11       98.94      6.29 o 
   1   4   5        3.30        2.85      0.78 o 
   2   4   5      172.46      172.95      6.73 o 
   3   4   5        1.18        1.47      0.63 o 
   4   4   5        0.44        3.15      1.22 o 
   5   4   5       39.60       40.26      2.77 o 
   6   4   5        3.92        3.76      0.62 o 
   7   4   5        0.08        1.22      0.51 o 
 -11   5   5        0.33        1.90      1.31 o 
 -10   5   5       91.77       95.97      5.01 o 
  -9   5   5      157.59      170.78     11.01 o 
  -8   5   5      117.68      115.90      3.92 o 
  -7   5   5      189.26      183.14      4.99 o 
  -6   5   5      801.52      788.16     22.74 o 
  -5   5   5      140.67      145.10      2.81 o 
  -4   5   5        7.95        8.82      1.01 o 
  -3   5   5       59.01       54.42      2.58 o 
  -2   5   5      107.46       98.89      3.11 o 
  -1   5   5       10.28        7.16      0.79 o 
   0   5   5        0.47        2.07      0.51 o 
   1   5   5      484.28      510.77     10.01 o 
   2   5   5       96.14       90.91      2.63 o 
   3   5   5       30.05       26.01      2.15 o 
   4   5   5       41.83       34.25      2.75 o 
   5   5   5        0.02        0.69      0.66 o 
   6   5   5       10.17       10.52      1.14 o 
 -11   6   5       11.46        7.37      2.38 o 
 -10   6   5        0.62       -0.18      0.61 o 
  -9   6   5       62.67       66.96      3.82 o 
  -8   6   5      253.37      266.30      7.32 o 
  -7   6   5      167.69      165.97      2.88 o 
  -6   6   5       55.83       59.08      3.54 o 
  -5   6   5        0.03        1.01      0.32 o 
  -4   6   5       11.39       16.41      1.41 o 
  -3   6   5      238.15      205.33      8.33 o 
  -2   6   5      214.11      209.24      4.91 o 
  -1   6   5      365.29      333.73      5.23 o 
   0   6   5      210.94      212.97      7.31 o 
   1   6   5      173.56      163.81      5.08 o 
   2   6   5        1.70        1.90      0.61 o 
   3   6   5      151.77      155.52      5.65 o 
   4   6   5       56.56       54.03      2.97 o 
   5   6   5        5.79        7.03      1.32 o 
 -11   7   5       20.95       18.79      3.57 o 
 -10   7   5       23.79       16.17      2.38 o 
  -9   7   5      108.87      118.21      4.99 o 
  -8   7   5       27.96       28.78      2.85 o 
  -7   7   5       14.94       13.26      3.81 o 
  -6   7   5      118.21       95.51      2.72 o 
  -5   7   5       16.31       14.50      1.05 o 
  -4   7   5        0.09        3.33      0.95 o 
  -3   7   5       17.11       16.65      2.38 o 
  -2   7   5      405.83      411.62     13.56 o 
  -1   7   5      343.15      365.69      5.54 o 
   0   7   5      406.86      441.96      9.02 o 
   1   7   5       20.35       14.77      1.39 o 
   2   7   5       28.45       25.81      1.82 o 
   3   7   5        4.94        6.02      1.00 o 
   4   7   5        6.86        3.29      1.69 o 
 -11   8   5       13.29       14.51      2.14 o 
 -10   8   5        0.27        1.66      0.95 o 
  -9   8   5        1.09        0.95      0.95 o 
  -8   8   5        0.08        0.00      0.71 o 
  -7   8   5        0.56        1.09      0.59 o 
  -6   8   5      161.51      139.87      4.16 o 
  -5   8   5      109.06      120.76      7.14 o 
  -3   8   5       15.60       19.50      3.09 o 
  -2   8   5        1.53        0.71      0.95 o 
  -1   8   5       66.97       69.69      3.09 o 
   0   8   5        8.86        4.52      1.66 o 
   1   8   5       42.37       33.30      2.62 o 
   2   8   5       35.36       38.05      3.09 o 
 -10   9   5        0.01        0.48      1.19 o 
  -9   9   5        3.29        2.36      0.97 o 
  -8   9   5       10.54       10.49      1.18 o 
  -7   9   5       16.78        9.39      0.84 o 
  -6   9   5       41.38       36.75      1.91 o 
  -5   9   5      346.04      367.68      5.74 o 
  -4   9   5        1.54        1.43      1.19 o 
  -3   9   5        5.36        4.04      1.43 o 
  -2   9   5        2.26        3.33      1.43 o 
  -1   9   5        0.53        0.71      1.19 o 
   0   9   5        0.30        1.66      0.95 o 
   1   9   5        0.17        0.24      0.95 o 
  -9  10   5      120.76      131.29     11.42 o 
  -8  10   5       74.02       81.58      4.28 o 
  -7  10   5        1.15        1.97      0.49 o 
  -6  10   5        0.05        1.26      0.52 o 
  -5  10   5        4.50        6.35      0.91 o 
  -4  10   5        2.95        3.09      0.95 o 
  -3  10   5        4.97        4.28      0.95 o 
  -2  10   5       72.60       62.31      9.28 o 
  -1  10   5        8.02        2.85      1.43 o 
  -8  11   5       38.08       43.76      5.23 o 
  -7  11   5        2.64        4.99      1.66 o 
  -6  11   5        0.42        0.83      0.34 o 
  -5  11   5       12.66       13.39      2.97 o 
   2 -11   6       18.57       15.70      4.04 o 
   3 -11   6        1.95        1.43      0.95 o 
   4 -11   6        3.03        0.95      1.19 o 
   5 -11   6       18.40       14.27      2.62 o 
   6 -11   6        3.28        3.09      1.43 o 
   7 -11   6        9.06        4.28      1.43 o 
   8 -11   6       18.94       18.79      2.62 o 
   0 -10   6       78.50       77.30      9.99 o 
   1 -10   6       62.94       49.71      8.80 o 
   2 -10   6       43.90       45.19      5.23 o 
   3 -10   6        0.08        1.19      0.71 o 
   4 -10   6       32.62       29.02      2.62 o 
   5 -10   6        4.34        6.18      2.62 o 
   6 -10   6        5.86        6.90      2.38 o 
   7 -10   6        0.01        0.24      1.19 o 
   8 -10   6        1.63        2.62      1.19 o 
   9 -10   6       17.22       13.56      2.85 o 
  -2  -9   6       24.47       20.22      4.99 o 
  -1  -9   6        7.56        5.47      2.14 o 
   0  -9   6      105.67       91.10      4.52 o 
   1  -9   6      160.82      182.45     24.50 o 
   2  -9   6       12.16       10.46      1.90 o 
   3  -9   6        2.70        1.66      1.43 o 
   4  -9   6       24.52       28.78      2.85 o 
   5  -9   6      316.71      361.41      8.09 o 
   6  -9   6      118.84      147.95      6.18 o 
   7  -9   6       25.05       27.11      3.57 o 
  -3  -8   6        0.70        3.23      1.08 o 
  -2  -8   6      145.64      159.35     16.06 o 
  -1  -8   6        0.24        0.48      0.71 o 
   0  -8   6      216.55      221.85      5.09 o 
   1  -8   6      106.01      108.56      3.15 o 
   2  -8   6      148.45      165.87      3.05 o 
   3  -8   6       48.66       47.19      2.09 o 
   4  -8   6        3.78        3.13      0.48 o 
   5  -8   6       15.23       15.21      1.26 o 
   6  -8   6      341.49      405.21     23.56 o 
   7  -8   6        0.14        0.48      0.71 o 
   8  -8   6       38.23       39.24      2.14 o 
   9  -8   6       43.28       34.49      4.28 o 
  -4  -7   6        0.11        3.06      1.25 o 
  -3  -7   6        2.92        3.19      1.14 o 
  -2  -7   6        2.47        2.78      0.68 o 
  -1  -7   6       11.81        9.56      1.67 o 
   0  -7   6      494.83      540.05     10.93 o 
   1  -7   6      271.83      270.60      5.68 o 
   2  -7   6       25.23       26.71      1.58 o 
   3  -7   6       88.49       83.35      3.42 o 
   4  -7   6       91.89       90.41      3.61 o 
   5  -7   6       11.25        7.30      1.45 o 
   6  -7   6      683.89      705.05     12.93 o 
   7  -7   6       45.11       38.55      2.91 o 
   8  -7   6      111.34      101.56      3.33 o 
   9  -7   6       12.64       12.04      1.72 o 
  10  -7   6        7.85        6.35      2.03 o 
  11  -7   6      132.71      197.42      7.37 o 
  -5  -6   6        4.55        2.32      1.78 o 
  -4  -6   6       48.21       41.16      3.53 o 
  -3  -6   6        0.82        1.32      0.76 o 
  -2  -6   6        7.20        6.50      0.55 o 
  -1  -6   6      167.06      187.21     12.85 o 
   0  -6   6      108.13       93.54      6.82 o 
   1  -6   6      297.18      303.93      5.10 o 
   2  -6   6      103.69      100.15      2.98 o 
   3  -6   6       60.38       67.91      2.29 o 
   4  -6   6      177.68      157.46      3.95 o 
   5  -6   6      176.89      173.04      5.85 o 
   6  -6   6       72.46       73.69      2.79 o 
   7  -6   6      104.06      103.26      2.05 o 
   8  -6   6        0.03        0.76      0.49 o 
   9  -6   6       29.70       31.56      2.68 o 
  10  -6   6        4.78        4.91      0.94 o 
  11  -6   6        8.94        6.41      0.93 o 
  -6  -5   6        1.72        1.66      0.82 o 
  -5  -5   6       10.24        9.12      1.11 o 
  -4  -5   6      140.14      130.93      5.38 o 
  -3  -5   6       50.57       41.81      2.31 o 
  -2  -5   6        1.14        2.83      0.51 o 
  -1  -5   6       43.07       50.55      2.56 o 
   0  -5   6       63.97       63.69      7.37 o 
   1  -5   6        0.13        1.04      0.45 o 
   2  -5   6       36.79       37.14      2.24 o 
   3  -5   6      183.05      150.82      3.03 o 
   4  -5   6       45.46       44.14      2.34 o 
   5  -5   6       27.24       34.80      2.42 o 
   6  -5   6      645.75      612.97      9.42 o 
   7  -5   6      109.43      138.91      5.71 o 
   8  -5   6       47.51       41.46      2.04 o 
   9  -5   6       95.40       99.62      3.22 o 
  10  -5   6        3.84        4.02      1.78 o 
  11  -5   6        0.04        1.93      0.77 o 
  -7  -4   6      217.85      248.91     11.51 o 
  -6  -4   6        5.67        5.20      1.97 o 
  -5  -4   6       15.11       13.53      1.03 o 
  -4  -4   6        1.65        3.46      0.65 o 
  -3  -4   6      745.51      790.91     12.61 o 
  -2  -4   6       51.82       50.92      2.87 o 
  -1  -4   6       86.94       99.39      3.38 o 
   0  -4   6      332.11      315.47      7.09 o 
   1  -4   6        1.90        3.96      0.45 o 
   2  -4   6      471.28      496.99     10.22 o 
   3  -4   6       52.51       59.62      1.24 o 
   4  -4   6      666.69      662.97      9.79 o 
   5  -4   6      161.58      163.63      4.23 o 
   6  -4   6       99.40       90.72      3.43 o 
   7  -4   6        0.36        1.74      0.62 o 
   8  -4   6       18.30       10.99      1.01 o 
   9  -4   6       14.69       14.03      1.36 o 
  10  -4   6        3.82        2.55      0.60 o 
  11  -4   6       18.63       14.99      1.67 o 
  -8  -3   6      171.01      169.78      8.73 o 
  -7  -3   6       80.75       74.44      3.20 o 
  -6  -3   6        6.21        6.33      0.86 o 
  -5  -3   6       42.09       40.27      1.93 o 
  -4  -3   6       27.73       30.03      1.58 o 
  -3  -3   6      371.57      380.08     10.47 o 
  -2  -3   6        2.93        3.03      0.46 o 
  -1  -3   6       17.08       25.65      1.75 o 
   0  -3   6        2.42        1.21      0.25 o 
   1  -3   6      725.05      726.69      8.82 o 
   2  -3   6     1773.13     1952.92      9.41 o 
   3  -3   6      108.23      116.38      1.80 o 
   4  -3   6     2246.28     2353.53     21.71 o 
   5  -3   6      619.15      647.73      8.67 o 
   6  -3   6      206.43      182.94      7.14 o 
   7  -3   6      247.23      214.54      3.11 o 
   8  -3   6        4.93       11.11      1.39 o 
   9  -3   6       37.80       31.46      2.79 o 
  10  -3   6        7.17        7.37      1.12 o 
  -9  -2   6        3.70        3.62      0.79 o 
  -8  -2   6        3.34        3.88      0.91 o 
  -7  -2   6      240.04      225.23     28.72 o 
  -6  -2   6      300.67      305.37      6.32 o 
  -5  -2   6       12.45       12.76      1.01 o 
  -4  -2   6        6.60        4.99      0.91 o 
  -3  -2   6       23.25       32.49      2.92 o 
  -2  -2   6     3642.42     3943.64     34.04 o 
  -1  -2   6      508.69      477.54      6.86 o 
   0  -2   6      918.75      900.29     11.46 o 
   1  -2   6      273.38      261.20      3.03 o 
   2  -2   6       66.32       48.30      1.28 o 
   3  -2   6        0.30        3.42      0.36 o 
   4  -2   6      225.45      242.05      3.78 o 
   5  -2   6       81.40       92.84      3.54 o 
   6  -2   6       90.65       88.99      5.99 o 
   7  -2   6      266.17      253.53      4.99 o 
   8  -2   6       72.70       63.37      2.06 o 
   9  -2   6       16.85       14.20      1.44 o 
  10  -2   6        0.10        1.39      0.51 o 
  -9  -1   6        0.79        2.27      0.74 o 
  -8  -1   6      255.48      269.73      9.71 o 
  -7  -1   6       71.88       72.09      3.39 o 
  -6  -1   6       33.84       32.93      2.23 o 
  -5  -1   6      246.79      256.52      8.31 o 
  -4  -1   6      208.50      223.76      5.80 o 
  -3  -1   6       74.00       68.74      2.06 o 
  -2  -1   6      330.73      301.91      3.65 o 
  -1  -1   6     3836.53     3587.44     19.16 o 
   0  -1   6      827.59      794.16      5.73 o 
   1  -1   6     1778.27     1738.30     10.73 o 
   2  -1   6       85.84       97.05      1.44 o 
   3  -1   6      381.61      422.78      5.16 o 
   4  -1   6      996.43     1077.23     12.56 o 
   5  -1   6        4.40        6.54      0.79 o 
   6  -1   6      262.88      274.41      5.63 o 
   7  -1   6      451.80      460.16      7.70 o 
   8  -1   6        7.35        7.17      1.37 o 
   9  -1   6        0.40        0.40      0.52 o 
  10  -1   6        0.52        1.35      1.01 o 
 -10   0   6        0.14        1.34      0.80 o 
  -9   0   6        9.72        9.14      1.12 o 
  -8   0   6       10.03       11.31      1.17 o 
  -7   0   6      659.96      664.00      9.41 o 
  -6   0   6      892.85      944.55     14.27 o 
  -5   0   6     1199.68     1283.67     20.06 o 
  -4   0   6       92.03       96.34      2.81 o 
  -3   0   6      206.55      209.35      2.86 o 
  -2   0   6        0.13        0.31      0.19 o 
  -1   0   6     3963.19     3819.74     26.44 o 
   0   0   6     1051.24     1006.22      5.50 o 
   1   0   6     2848.11     2797.33     13.81 o 
   2   0   6     1454.20     1514.98      9.78 o 
   3   0   6       52.87       49.08      2.04 o 
   4   0   6      261.35      255.54      3.86 o 
   5   0   6       67.87       55.41      1.62 o 
   6   0   6      155.89      157.57      6.10 o 
   7   0   6      215.29      215.24      5.39 o 
   8   0   6        0.65        1.72      0.64 o 
   9   0   6       19.18       24.53      1.69 o 
 -10   1   6       12.64       11.95      1.50 o 
  -9   1   6        6.21        7.02      1.03 o 
  -8   1   6       11.97        7.69      1.48 o 
  -7   1   6        0.19        2.09      0.62 o 
  -6   1   6       51.70       59.08      2.92 o 
  -5   1   6      772.20      782.21      5.21 o 
  -4   1   6      426.13      412.46      3.77 o 
  -3   1   6       52.69       48.62      1.47 o 
  -2   1   6      739.28      659.86      4.76 o 
  -1   1   6       21.83       17.81      1.79 o 
   0   1   6      165.25      177.89      1.64 o 
   1   1   6      869.06      900.15      5.31 o 
   2   1   6      140.50      140.27      2.16 o 
   3   1   6       41.34       56.48      1.85 o 
   4   1   6      947.77     1066.02     23.35 o 
   5   1   6      696.54      689.16     13.95 o 
   6   1   6        0.82        1.98      0.53 o 
   7   1   6       38.54       37.58      1.64 o 
   8   1   6        2.14        2.65      0.76 o 
   9   1   6        4.43        3.26      1.06 o 
 -10   2   6        0.21        1.70      0.57 o 
  -9   2   6       63.61       59.38      2.38 o 
  -8   2   6       62.07       61.53      2.99 o 
  -7   2   6       64.72       65.57      3.41 o 
  -6   2   6      251.98      229.40      4.64 o 
  -5   2   6      564.29      610.56      5.35 o 
  -4   2   6       41.49       39.80      1.17 o 
  -3   2   6      839.10      794.37      7.57 o 
  -2   2   6       11.07       13.14      0.45 o 
  -1   2   6      215.94      172.51      1.65 o 
   0   2   6       10.61       13.90      0.78 o 
   1   2   6      106.52       88.68      1.73 o 
   2   2   6      679.03      623.36     13.30 o 
   3   2   6      259.36      269.47      4.96 o 
   4   2   6       36.99       40.01      2.27 o 
   5   2   6        0.44        0.92      0.47 o 
   6   2   6        0.58        1.58      0.57 o 
   7   2   6       30.10       23.18      1.46 o 
   8   2   6        0.03        2.39      0.74 o 
 -11   3   6        0.43        0.87      0.82 o 
 -10   3   6      143.50      148.84      5.00 o 
  -9   3   6      206.73      206.31      4.23 o 
  -8   3   6      216.59      224.74     11.36 o 
  -7   3   6      100.89       98.25      3.89 o 
  -6   3   6       79.98       77.33      2.58 o 
  -5   3   6       45.95       40.24      1.91 o 
  -4   3   6      335.05      348.87      4.42 o 
  -3   3   6     2335.97     2519.11     14.56 o 
  -2   3   6     1052.79     1117.85      7.97 o 
  -1   3   6      753.87      687.13      3.77 o 
   0   3   6      301.02      295.85      3.25 o 
   1   3   6      128.79      110.13      4.64 o 
   2   3   6       28.85       22.32      1.64 o 
   4   3   6       42.78       41.53      1.42 o 
   5   3   6       28.69       26.97      1.59 o 
   6   3   6       10.85       11.72      0.97 o 
   7   3   6        0.00        0.89      0.54 o 
 -11   4   6        3.66        5.29      2.14 o 
 -10   4   6        3.26        5.04      1.19 o 
  -9   4   6       35.04       32.48      2.98 o 
  -8   4   6      239.69      262.31      9.99 o 
  -7   4   6       18.83       16.43      1.04 o 
  -6   4   6        3.18        2.81      0.55 o 
  -5   4   6       98.37       70.19      2.91 o 
  -4   4   6       12.80       22.33      1.10 o 
  -3   4   6     3371.70     3613.30     16.33 o 
  -2   4   6     3160.75     3323.81     19.96 o 
  -1   4   6      543.33      558.08      5.67 o 
   0   4   6       54.29       53.67      3.50 o 
   1   4   6      641.59      636.27      8.43 o 
   2   4   6       31.15       34.84      3.59 o 
   3   4   6       37.22       39.37      3.62 o 
   4   4   6       10.09       14.36      1.26 o 
   5   4   6       73.51       63.86      3.05 o 
   6   4   6       27.87       29.84      1.64 o 
   7   4   6       38.32       32.26      2.91 o 
 -11   5   6       26.70       17.92      3.21 o 
 -10   5   6       38.61       34.37      2.63 o 
  -9   5   6       41.62       43.31      2.16 o 
  -8   5   6      157.38      162.94      5.23 o 
  -7   5   6      361.77      359.45      3.51 o 
  -6   5   6        0.01        0.92      0.27 o 
  -5   5   6       34.46       26.36      1.64 o 
  -4   5   6      456.36      457.24      4.20 o 
  -3   5   6       31.97       29.98      1.40 o 
  -2   5   6      209.61      192.14      3.23 o 
  -1   5   6       94.03       84.33      4.36 o 
   0   5   6       42.33       45.97      2.37 o 
   1   5   6        3.16        4.71      0.84 o 
   2   5   6        8.91        6.20      2.01 o 
   3   5   6        1.01        1.50      0.66 o 
   4   5   6      172.28      181.86      4.70 o 
   5   5   6       42.27       38.01      2.31 o 
   6   5   6        0.01        1.55      0.55 o 
 -11   6   6       20.93       15.93      4.76 o 
 -10   6   6       61.20       58.20      9.99 o 
  -9   6   6       16.65       16.48      1.71 o 
  -8   6   6      230.62      245.80     13.68 o 
  -7   6   6      289.98      299.24     12.30 o 
  -6   6   6        3.39        3.13      0.44 o 
  -5   6   6        5.81        4.86      0.46 o 
  -4   6   6       24.16       20.47      1.68 o 
  -3   6   6       81.55       87.27      1.52 o 
  -2   6   6       39.99       41.08      3.04 o 
  -1   6   6       26.83       19.42      2.68 o 
   0   6   6      759.92      790.18      9.61 o 
   1   6   6        2.91        5.01      0.74 o 
   2   6   6       53.79       44.81      2.71 o 
   3   6   6      205.75      229.30      5.92 o 
   4   6   6        7.95        4.95      1.56 o 
   5   6   6       11.51       12.08      1.37 o 
 -11   7   6        6.61        5.71      1.90 o 
 -10   7   6       32.59       23.54      5.23 o 
  -9   7   6        0.02        0.00      1.19 o 
  -8   7   6       11.71       16.41      2.38 o 
  -7   7   6        1.85        1.35      0.64 o 
  -6   7   6      100.99       85.02      3.22 o 
  -5   7   6        0.89        4.38      2.02 o 
  -4   7   6       10.63       12.69      1.43 o 
  -3   7   6        6.61        8.80      1.19 o 
  -2   7   6       58.19       50.32      3.45 o 
  -1   7   6      791.38      881.42      9.72 o 
   0   7   6      114.72      119.07      2.45 o 
   1   7   6        0.53        0.75      0.38 o 
   2   7   6        0.76        2.77      0.77 o 
   3   7   6       33.97       28.87      3.13 o 
   4   7   6        2.09        3.14      0.86 o 
 -11   8   6       53.69       41.38      8.56 o 
 -10   8   6        5.45        4.28      1.90 o 
  -9   8   6        0.45        1.90      1.19 o 
  -8   8   6        2.22        2.14      1.31 o 
  -7   8   6        1.56        2.50      0.76 o 
  -6   8   6      209.69      198.95      6.81 o 
  -5   8   6        6.30        4.31      0.66 o 
  -4   8   6      341.64      330.02     19.04 o 
  -3   8   6       63.11       66.36      6.42 o 
  -2   8   6       74.42       82.29      7.37 o 
  -1   8   6      326.10      335.00      6.42 o 
   0   8   6       19.99       23.07      4.04 o 
   1   8   6        0.56        1.19      0.95 o 
   2   8   6       47.14       48.52      4.04 o 
 -10   9   6        0.35        2.85      1.66 o 
  -9   9   6       81.85       77.30      9.99 o 
  -8   9   6       54.69       67.31      4.76 o 
  -7   9   6        0.56        1.52      0.49 o 
  -6   9   6       12.22        9.45      1.05 o 
  -5   9   6      132.78      128.85      3.74 o 
  -4   9   6       12.63        8.27      1.55 o 
  -3   9   6       17.30       11.65      3.57 o 
  -2   9   6        0.00        0.95      0.95 o 
  -1   9   6       38.60       38.05      2.62 o 
   0   9   6        6.46        4.52      1.66 o 
   1   9   6        0.46        3.81      1.90 o 
  -9  10   6       81.23       87.53      4.28 o 
  -8  10   6      157.95      188.63     14.03 o 
  -7  10   6        5.53        2.69      0.74 o 
  -6  10   6        1.67        3.67      1.14 o 
  -5  10   6       11.58        9.91      1.16 o 
  -4  10   6       17.87       15.02      1.55 o 
  -3  10   6       21.12       14.27      3.81 o 
  -2  10   6       29.00       29.49      2.62 o 
  -1  10   6        0.30        0.71      1.66 o 
  -8  11   6      100.12      124.39     12.13 o 
  -7  11   6       26.60       25.92      3.57 o 
  -6  11   6        4.43        4.63      1.25 o 
  -5  11   6        0.24        1.43      0.83 o 
  -4  11   6       46.19       45.43      9.75 o 
   3 -11   7       37.95       25.69      8.56 o 
   4 -11   7       31.30       27.59      6.42 o 
   5 -11   7        0.02        1.19      0.95 o 
   6 -11   7       39.32       32.34      3.09 o 
   7 -11   7        0.87        2.14      1.43 o 
   8 -11   7        1.97        0.95      1.19 o 
   0 -10   7        0.27        0.95      1.43 o 
   1 -10   7       33.94       21.64      5.47 o 
   2 -10   7        2.25        1.66      1.43 o 
   3 -10   7        4.02        4.28      1.43 o 
   4 -10   7       16.36       17.36      2.38 o 
   5 -10   7       40.97       43.76      3.33 o 
   6 -10   7      589.44      749.22     11.90 o 
   7 -10   7        6.95        4.28      1.66 o 
   8 -10   7        1.68        1.90      1.19 o 
   9 -10   7       16.11       19.50      3.57 o 
  -2  -9   7       17.42       15.70      2.62 o 
  -1  -9   7       16.41       14.98      2.85 o 
   0  -9   7      127.47      128.92     19.03 o 
   1  -9   7        4.78        4.52      2.38 o 
   2  -9   7       30.71       29.73      2.85 o 
   4  -9   7       11.76        9.99      2.38 o 
   5  -9   7      593.04      648.11     13.33 o 
   6  -9   7       61.45       60.17      4.99 o 
   7  -9   7        0.06        1.43      1.19 o 
  -3  -8   7       13.44        8.92      2.38 o 
  -2  -8   7       60.26       56.09      5.95 o 
  -1  -8   7       13.59       11.81      1.17 o 
   0  -8   7      190.64      202.15      9.46 o 
   1  -8   7      127.10      136.45      3.50 o 
   2  -8   7       14.33       12.36      1.23 o 
   3  -8   7        6.51        6.88      2.62 o 
   4  -8   7       32.48       32.28      2.97 o 
   5  -8   7      652.10      698.28     16.89 o 
   6  -8   7      163.70      161.59     13.56 o 
  -4  -7   7       14.00       11.33      1.71 o 
  -3  -7   7        0.11        0.95      1.43 o 
  -2  -7   7        5.39        3.94      1.15 o 
  -1  -7   7      128.73      153.65      6.35 o 
   0  -7   7      170.66      169.52      4.40 o 
   1  -7   7      619.15      659.05     23.92 o 
   2  -7   7      131.88      131.54      8.80 o 
   3  -7   7       41.21       36.89      2.08 o 
   4  -7   7      106.54       98.74      3.26 o 
   5  -7   7      252.15      278.51      7.65 o 
   6  -7   7      358.22      363.42      5.22 o 
   7  -7   7       40.41       40.39      2.79 o 
   8  -7   7       66.19       52.73      4.26 o 
   9  -7   7        2.68        3.80      0.95 o 
  10  -7   7       25.68       23.74      2.04 o 
  11  -7   7        9.79       11.18      1.90 o 
  -5  -6   7        0.03        2.14      0.69 o 
  -4  -6   7        3.74        3.97      0.82 o 
  -3  -6   7       65.22       60.47      2.53 o 
  -2  -6   7       68.18       67.17      3.53 o 
  -1  -6   7       53.19       50.42      6.90 o 
   0  -6   7       24.24       21.12      2.04 o 
   1  -6   7        5.32        4.53      0.73 o 
   2  -6   7      136.33      141.39      3.76 o 
   3  -6   7      141.33      132.28      3.49 o 
   4  -6   7       38.76       37.31      3.80 o 
   5  -6   7      217.45      214.46      6.02 o 
   6  -6   7      353.31      335.85      4.76 o 
   7  -6   7     2090.51     2372.05     15.51 o 
   8  -6   7       95.69       74.66      2.29 o 
   9  -6   7       38.11       35.31      2.30 o 
  10  -6   7        1.96        2.34      0.68 o 
  11  -6   7        0.04        0.85      0.56 o 
  -6  -5   7       18.37       16.52      1.66 o 
  -5  -5   7        8.15        7.30      1.25 o 
  -4  -5   7      135.21      126.73      2.57 o 
  -3  -5   7       65.79       49.09      3.00 o 
  -2  -5   7        1.24        0.98      0.45 o 
  -1  -5   7      136.90      127.09      5.27 o 
   0  -5   7       72.28       57.95      3.55 o 
   1  -5   7       82.06       59.79      2.81 o 
   2  -5   7        5.47        3.77      0.52 o 
   3  -5   7       54.58       49.60      2.22 o 
   4  -5   7       60.78       66.96      2.57 o 
   5  -5   7       26.23       28.84      2.94 o 
   6  -5   7      168.41      146.56      4.97 o 
   7  -5   7       87.14       76.28      4.09 o 
   8  -5   7       35.41       29.09      3.08 o 
   9  -5   7       44.52       35.51      2.55 o 
  10  -5   7        3.06        2.06      0.72 o 
  11  -5   7        0.76        2.32      1.36 o 
  -7  -4   7        0.24        1.38      0.51 o 
  -6  -4   7       31.34       33.26      2.09 o 
  -5  -4   7        6.16        6.20      1.10 o 
  -4  -4   7       17.21       16.88      1.13 o 
  -3  -4   7       12.31       10.09      0.99 o 
  -2  -4   7      183.37      174.85      5.03 o 
  -1  -4   7      489.85      499.45      6.81 o 
   0  -4   7      107.14      108.06      5.92 o 
   1  -4   7      513.77      492.55     15.48 o 
   2  -4   7      482.62      460.71      5.44 o 
   3  -4   7      125.80      136.11      3.95 o 
   4  -4   7       60.97       46.72      2.08 o 
   5  -4   7       25.87       29.09      1.61 o 
   6  -4   7        4.71        3.79      0.60 o 
   7  -4   7      219.20      203.20      4.08 o 
   8  -4   7      275.14      267.90      8.80 o 
   9  -4   7        0.29        1.61      0.61 o 
  10  -4   7        0.01        1.55      0.92 o 
  -8  -3   7        3.85        4.69      0.96 o 
  -7  -3   7      335.97      395.44      4.94 o 
  -6  -3   7      128.32      136.78      4.39 o 
  -5  -3   7       14.07       12.85      1.61 o 
  -4  -3   7       87.94       89.48      4.42 o 
  -3  -3   7      140.81      176.03     13.56 o 
  -2  -3   7       17.06       14.34      1.11 o 
  -1  -3   7       50.53       54.98      2.80 o 
   0  -3   7     3969.65     4106.48     24.15 o 
   1  -3   7       15.41        8.16      1.68 o 
   2  -3   7      529.99      586.38      7.84 o 
   3  -3   7      401.85      401.75      4.88 o 
   4  -3   7       22.00       19.67      1.29 o 
   5  -3   7      137.20      124.27      4.22 o 
   6  -3   7       31.66       22.56      1.65 o 
   7  -3   7       19.43       13.45      1.20 o 
   8  -3   7        0.01        1.27      0.56 o 
   9  -3   7        5.68        7.14      0.96 o 
  10  -3   7       28.70       47.91      5.97 o 
  -8  -2   7       81.77       82.94      4.72 o 
  -7  -2   7       30.18       30.49      1.98 o 
  -6  -2   7      160.47      160.07      3.26 o 
  -5  -2   7       25.55       19.37      1.42 o 
  -4  -2   7      101.99       97.92      4.78 o 
  -3  -2   7      399.13      381.38      6.24 o 
  -2  -2   7     1492.92     1543.94     12.71 o 
  -1  -2   7      277.80      280.42      4.31 o 
   0  -2   7       70.13       79.92      1.87 o 
   1  -2   7       15.38        7.46      0.37 o 
   2  -2   7      569.75      558.09      6.54 o 
   3  -2   7     2292.24     2432.65      9.42 o 
   4  -2   7      313.24      307.50      3.86 o 
   5  -2   7      578.89      618.07      7.85 o 
   6  -2   7       63.75       63.12      2.83 o 
   7  -2   7      353.82      367.57      4.89 o 
   8  -2   7        6.77        9.35      0.97 o 
   9  -2   7        0.36        1.67      0.54 o 
  10  -2   7       21.48       16.72      1.77 o 
  -9  -1   7       17.41       16.03      1.83 o 
  -8  -1   7        9.97       10.82      1.22 o 
  -7  -1   7      288.88      304.03     10.93 o 
  -6  -1   7      100.89      117.80      5.06 o 
  -5  -1   7       26.95       25.30      2.57 o 
  -4  -1   7      237.09      256.90      4.42 o 
  -3  -1   7       52.23       55.35      2.52 o 
  -2  -1   7      235.07      257.40      3.73 o 
  -1  -1   7      988.98     1002.12      8.01 o 
   0  -1   7      981.21      979.54      4.59 o 
   1  -1   7     2989.10     2881.50     21.42 o 
   2  -1   7       26.58       25.76      1.30 o 
   3  -1   7      156.04      127.08      2.31 o 
   4  -1   7      431.64      437.77      8.31 o 
   5  -1   7       35.92       51.45      3.95 o 
   6  -1   7      164.43      188.68      7.44 o 
   7  -1   7       14.94       17.08      1.13 o 
   8  -1   7       28.88       29.37      1.91 o 
   9  -1   7        4.48        6.43      1.06 o 
 -10   0   7       48.36       37.40      4.00 o 
  -9   0   7        4.59        4.38      1.04 o 
  -8   0   7      131.20      134.98      7.68 o 
  -7   0   7      267.28      280.23      8.22 o 
  -6   0   7      138.76      130.02      3.88 o 
  -5   0   7      254.18      275.66      8.08 o 
  -4   0   7      217.25      236.16      5.63 o 
  -3   0   7      578.53      616.25      6.06 o 
  -2   0   7      650.35      560.43      5.77 o 
  -1   0   7      855.18      756.52     12.99 o 
   0   0   7       81.09       79.18      1.68 o 
   1   0   7       63.59       59.13      1.88 o 
   2   0   7     1190.98     1265.08      7.22 o 
   3   0   7        7.99        4.10      0.47 o 
   4   0   7      131.38      132.81      4.34 o 
   5   0   7      221.77      210.12      5.62 o 
   6   0   7       79.83       73.97      2.23 o 
   7   0   7        0.96        1.64      0.45 o 
   8   0   7       14.86       10.59      1.00 o 
   9   0   7       25.07       22.66      2.03 o 
 -10   1   7       20.10       17.66      1.55 o 
  -9   1   7       28.66       25.07      3.84 o 
  -8   1   7        3.02        3.99      0.71 o 
  -7   1   7        8.02        4.25      0.82 o 
  -6   1   7        1.52        4.73      0.80 o 
  -5   1   7       70.72       75.96      3.69 o 
  -4   1   7      255.35      233.30      4.17 o 
  -3   1   7       93.96       96.17      2.60 o 
  -2   1   7        9.61        5.07      0.29 o 
  -1   1   7     1123.29     1153.36      8.86 o 
   0   1   7     3384.67     3512.60     19.94 o 
   1   1   7      936.39      978.48     10.47 o 
   2   1   7      127.37      125.22      4.08 o 
   3   1   7       61.94       55.08      3.00 o 
   4   1   7       22.09       19.20      1.26 o 
   5   1   7     1465.57     1557.53     16.31 o 
   6   1   7       36.74       31.74      2.24 o 
   7   1   7        0.69        1.45      0.45 o 
   8   1   7        2.99        3.98      0.62 o 
 -10   2   7        0.50        0.57      0.72 o 
  -9   2   7      140.46      143.48      6.91 o 
  -8   2   7      261.95      280.49      6.53 o 
  -7   2   7      299.72      296.91      4.76 o 
  -6   2   7        0.26        0.95      0.44 o 
  -5   2   7      283.17      282.96      3.47 o 
  -4   2   7      207.81      198.64      3.21 o 
  -3   2   7       51.55       59.09      1.64 o 
  -2   2   7      595.95      607.21     10.94 o 
  -1   2   7      175.18      188.58      3.95 o 
   0   2   7      400.10      466.24      5.14 o 
   1   2   7       45.01       50.21      2.44 o 
   2   2   7      995.07     1067.30      7.50 o 
   3   2   7       39.46       41.79      2.23 o 
   4   2   7       43.63       41.40      2.47 o 
   5   2   7      210.76      209.13      5.85 o 
   6   2   7        2.91        2.73      0.75 o 
   7   2   7       63.50       64.51      3.23 o 
   8   2   7      120.39      134.52      7.43 o 
 -11   3   7       13.98       12.21      3.16 o 
 -10   3   7       15.65        9.17      1.22 o 
  -9   3   7      129.52      133.36      7.33 o 
  -8   3   7        2.24        1.94      1.28 o 
  -7   3   7      248.48      266.93      6.00 o 
  -6   3   7       29.91       28.50      1.78 o 
  -5   3   7        2.45        2.31      0.45 o 
  -4   3   7       24.55       22.85      1.60 o 
  -3   3   7      303.90      292.13      2.92 o 
  -2   3   7       39.61       33.79      1.40 o 
  -1   3   7      439.67      522.22      4.71 o 
   0   3   7       86.95       90.43      1.79 o 
   1   3   7      233.85      178.94      3.95 o 
   2   3   7      245.14      229.08      5.03 o 
   3   3   7      102.41       96.27      5.01 o 
   4   3   7      145.57      148.36      8.65 o 
   5   3   7      160.59      132.81      3.61 o 
   6   3   7       42.11       41.98      2.16 o 
   7   3   7       15.11       11.58      1.45 o 
 -11   4   7        0.11        2.14      0.83 o 
 -10   4   7      146.57      145.27     13.08 o 
  -9   4   7      226.46      255.16     10.26 o 
  -8   4   7      413.06      458.00     17.73 o 
  -7   4   7      650.59      694.31     11.54 o 
  -6   4   7      292.34      280.69      4.32 o 
  -5   4   7        5.99        7.50      0.62 o 
  -4   4   7      108.21      108.75      3.35 o 
  -3   4   7      120.62       83.11      3.06 o 
  -2   4   7     3746.91     4024.76     18.01 o 
  -1   4   7       96.05       98.04      3.02 o 
   0   4   7      189.81      167.27      3.67 o 
   1   4   7       18.60       17.15      1.16 o 
   2   4   7        1.39        1.98      1.43 o 
   3   4   7      118.21      120.88      4.37 o 
   4   4   7       54.82       49.74      2.40 o 
   5   4   7        6.85        4.73      0.72 o 
   6   4   7        3.04        3.06      0.77 o 
 -11   5   7        3.93        2.11      2.73 o 
 -10   5   7        1.41        0.90      0.71 o 
  -9   5   7       92.84       94.69      6.93 o 
  -8   5   7        3.99        4.04      1.66 o 
  -7   5   7       50.59       60.49      2.81 o 
  -6   5   7      596.17      616.52      7.73 o 
  -5   5   7       85.95       89.29      2.00 o 
  -4   5   7      520.12      537.03      8.84 o 
  -3   5   7      558.99      571.50      7.18 o 
  -2   5   7      821.10      835.55      9.12 o 
  -1   5   7       22.07       23.10      1.78 o 
   0   5   7      139.15      133.04      4.39 o 
   1   5   7      365.47      367.34      9.88 o 
   2   5   7       13.44        8.96      1.33 o 
   3   5   7      763.70      801.14     31.71 o 
   4   5   7      345.82      414.88      4.34 o 
   5   5   7        5.02        3.68      0.57 o 
 -11   6   7       10.37       10.70      2.14 o 
 -10   6   7       71.04       74.92     10.70 o 
  -9   6   7       52.91       54.98      6.06 o 
  -8   6   7      152.37      155.30     14.99 o 
  -7   6   7     1111.71     1209.10     12.25 o 
  -6   6   7       42.04       39.99      3.87 o 
  -5   6   7      130.40      113.04      2.51 o 
  -4   6   7        0.01        0.49      0.27 o 
  -3   6   7        9.99        7.31      0.91 o 
  -2   6   7       57.03       54.36      2.98 o 
  -1   6   7       18.78       17.13      2.36 o 
   0   6   7       95.52      105.92      4.21 o 
   1   6   7       50.33       47.33      2.62 o 
   2   6   7       66.23       61.83      4.54 o 
   3   6   7       38.20       38.29      1.68 o 
   4   6   7       17.19       16.88      1.24 o 
 -11   7   7       13.36       10.94      3.33 o 
 -10   7   7       52.02       56.13      9.75 o 
  -9   7   7       48.49       45.43      4.04 o 
  -8   7   7       30.63       38.29      4.28 o 
  -7   7   7        1.01        0.74      0.74 o 
  -6   7   7       82.84       70.32      2.77 o 
  -5   7   7      223.59      239.68     10.35 o 
  -4   7   7        1.47        1.81      0.45 o 
  -3   7   7      328.61      356.04      7.14 o 
  -2   7   7       10.43        8.68      0.68 o 
  -1   7   7       41.28       39.49      1.92 o 
   0   7   7       24.97       26.40      1.52 o 
   1   7   7       10.98        8.93      1.15 o 
   2   7   7        2.75        1.30      0.68 o 
   3   7   7       56.03       49.91      3.63 o 
 -11   8   7      150.86      173.40      9.28 o 
 -10   8   7        6.54        4.76      1.66 o 
  -9   8   7        0.00        2.85      1.19 o 
  -8   8   7        7.63        8.43      1.55 o 
  -7   8   7      176.49      177.69      5.23 o 
  -6   8   7       23.86       28.75      1.44 o 
  -5   8   7       96.46       95.42      3.21 o 
  -4   8   7        1.27        1.22      0.74 o 
  -3   8   7       12.53       11.65      2.14 o 
  -2   8   7        2.79        2.70      0.85 o 
  -1   8   7        0.76        1.66      1.19 o 
   0   8   7      100.89      103.46      4.04 o 
   1   8   7        2.61        0.95      1.19 o 
   2   8   7        0.03        1.56      0.74 o 
 -10   9   7        0.53        4.04      2.14 o 
  -9   9   7       21.83       22.36      3.09 o 
  -8   9   7        7.89        9.28      2.85 o 
  -7   9   7        2.35        2.54      0.74 o 
  -6   9   7       62.50       61.55      8.40 o 
  -5   9   7       49.04       56.95      6.08 o 
  -4   9   7       32.61       23.32      4.04 o 
  -3   9   7        0.81        1.55      1.19 o 
  -2   9   7        9.97        9.45      1.25 o 
  -1   9   7       36.12       44.00      2.85 o 
   0   9   7       21.33       23.07      2.38 o 
   1   9   7        3.41        3.31      1.08 o 
  -9  10   7       27.73       21.88      2.85 o 
  -8  10   7       45.69       40.19      6.42 o 
  -7  10   7       15.72       12.35      2.38 o 
  -6  10   7        2.51        5.02      1.25 o 
  -5  10   7        9.19        8.54      1.42 o 
  -4  10   7       30.42       25.21      4.28 o 
  -3  10   7        0.00        0.95      0.71 o 
  -2  10   7        0.01        1.43      1.66 o 
  -1  10   7      165.53      222.40      8.80 o 
  -7  11   7        4.71        3.57      1.43 o 
  -6  11   7       11.65       13.26      2.40 o 
  -5  11   7       21.21       17.98      5.71 o 
  -4  11   7        6.74        4.99      2.38 o 
   3 -11   8        8.85       10.70      2.38 o 
   4 -11   8        5.06        5.47      1.43 o 
   5 -11   8       16.98       16.17      3.33 o 
   6 -11   8        1.00        2.85      2.38 o 
   7 -11   8        0.24        0.95      1.43 o 
   0 -10   8       28.52       23.78      3.09 o 
   1 -10   8        7.29        6.18      1.66 o 
   2 -10   8       64.72       56.84      9.28 o 
   3 -10   8       30.85       30.44      4.99 o 
   4 -10   8      113.42      126.54      5.23 o 
   5 -10   8       50.45       53.04      3.81 o 
   6 -10   8        4.86        7.61      1.90 o 
   7 -10   8        0.13        3.33      2.62 o 
   8 -10   8        4.15        5.23      1.90 o 
   9 -10   8       12.54       13.79      2.62 o 
  -1  -9   8        8.49        9.99      2.38 o 
   0  -9   8        1.85        1.90      0.95 o 
   1  -9   8        0.60        1.66      2.14 o 
   2  -9   8       77.56       83.48      8.09 o 
   3  -9   8       44.04       40.91      6.66 o 
   4  -9   8       87.37      100.61      4.28 o 
   5  -9   8      131.35      161.98     18.08 o 
   6  -9   8      360.78      392.35     10.71 o 
   7  -9   8        8.99        8.56      1.66 o 
  -3  -8   8        8.07        5.71      1.08 o 
  -2  -8   8        0.07        0.41      0.48 o 
  -1  -8   8       24.65       23.42      1.77 o 
   0  -8   8        4.49        3.55      0.73 o 
   1  -8   8       39.52       35.32      2.00 o 
   2  -8   8       88.02      101.34      2.72 o 
   3  -8   8        0.08        0.18      0.45 o 
   4  -8   8       13.40       18.01      1.58 o 
   5  -8   8        1.62        1.52      0.61 o 
   6  -8   8      127.32      142.24      3.07 o 
   7  -8   8       20.47       15.46      3.57 o 
  -4  -7   8        1.45        1.56      0.57 o 
  -3  -7   8        8.19        6.60      1.17 o 
  -2  -7   8       38.02       43.52      2.63 o 
  -1  -7   8        8.43        8.13      0.94 o 
   0  -7   8       67.03       73.97      6.90 o 
   1  -7   8     2330.56     2678.65     25.76 o 
   2  -7   8        5.51        9.16      1.43 o 
   3  -7   8        1.18        1.47      0.79 o 
   4  -7   8        0.07        0.65      0.46 o 
   5  -7   8      220.12      231.30      5.08 o 
   6  -7   8     1470.13     1606.54     53.27 o 
   7  -7   8      155.06      158.33      6.33 o 
   8  -7   8       19.78       16.05      2.16 o 
   9  -7   8        2.11        1.69      0.49 o 
  10  -7   8        5.68        4.39      1.88 o 
  -5  -6   8        0.67        1.09      0.58 o 
  -4  -6   8        3.94        4.10      1.01 o 
  -3  -6   8        6.51        2.70      1.06 o 
  -2  -6   8      351.06      370.40      6.98 o 
  -1  -6   8      185.29      185.70      3.38 o 
   0  -6   8       49.75       57.08      2.91 o 
   1  -6   8      133.19      129.94      6.35 o 
   2  -6   8       63.56       75.27      8.32 o 
   3  -6   8      118.71      120.26     10.23 o 
   4  -6   8      182.71      172.80      5.38 o 
   5  -6   8       19.99       18.27      1.53 o 
   6  -6   8      119.47      123.28      3.10 o 
   7  -6   8        5.57        5.33      0.51 o 
   8  -6   8      177.94      155.21      9.11 o 
   9  -6   8       19.82       17.59      1.68 o 
  10  -6   8        8.28        7.57      1.19 o 
  -6  -5   8       78.40       80.02      7.65 o 
  -5  -5   8       50.50       42.87      2.36 o 
  -4  -5   8      162.64      161.89      4.55 o 
  -3  -5   8      210.74      209.07      3.10 o 
  -2  -5   8       18.54       13.70      1.12 o 
  -1  -5   8       31.96       31.35      2.74 o 
   0  -5   8       16.85       13.34      1.17 o 
   1  -5   8      434.89      411.55     10.00 o 
   2  -5   8      100.74       94.64      4.79 o 
   3  -5   8      123.90      117.41     13.68 o 
   4  -5   8        0.00        0.64      0.28 o 
   5  -5   8       21.79       24.31      1.82 o 
   6  -5   8      205.16      222.83      8.14 o 
   7  -5   8      128.70      117.82      5.95 o 
   8  -5   8        6.45        9.23      1.05 o 
   9  -5   8        1.82        2.46      0.51 o 
  10  -5   8        1.12        1.32      0.76 o 
  -7  -4   8       37.49       33.46      2.73 o 
  -6  -4   8       96.66      104.20      2.43 o 
  -5  -4   8        3.27        3.07      0.58 o 
  -4  -4   8        1.10        2.35      0.62 o 
  -3  -4   8        3.43        3.49      0.65 o 
  -2  -4   8       40.70       47.10      1.76 o 
  -1  -4   8      232.15      229.78      4.72 o 
   0  -4   8        2.99        4.82      0.86 o 
   1  -4   8       60.72       67.69      2.35 o 
   2  -4   8      580.07      612.72     19.26 o 
   3  -4   8       23.21       13.50      0.98 o 
   4  -4   8     1894.20     1970.86     15.82 o 
   5  -4   8      123.12      119.31      4.55 o 
   6  -4   8      119.92      114.44      4.70 o 
   7  -4   8       59.31       61.95      2.13 o 
   8  -4   8      102.95       83.40      4.24 o 
   9  -4   8       27.86       24.20      1.77 o 
  10  -4   8       19.21       18.79      1.91 o 
  -8  -3   8       15.87       12.11      1.64 o 
  -7  -3   8       17.18       15.46      1.90 o 
  -6  -3   8       40.14       38.33      2.67 o 
  -5  -3   8      109.21      103.95      5.35 o 
  -4  -3   8       34.20       27.60      1.55 o 
  -3  -3   8       15.82       17.07      2.26 o 
  -2  -3   8      758.00      711.11      9.59 o 
  -1  -3   8     1648.43     1735.91     17.13 o 
   0  -3   8      618.79      694.40      7.85 o 
   1  -3   8        5.99        9.05      0.82 o 
   2  -3   8       36.13       37.92      1.92 o 
   3  -3   8      179.69      195.89      3.08 o 
   4  -3   8      460.28      493.54      7.93 o 
   5  -3   8      569.58      579.78      8.85 o 
   6  -3   8      380.68      365.71      5.38 o 
   7  -3   8      202.12      210.08      5.27 o 
   8  -3   8       45.91       41.33      2.68 o 
   9  -3   8       30.64       34.52      3.32 o 
  10  -3   8       25.04       26.92      1.86 o 
  -8  -2   8       86.92       90.45      4.17 o 
  -7  -2   8        0.10        1.79      0.58 o 
  -6  -2   8       18.94       17.77      1.53 o 
  -5  -2   8        7.55        6.61      0.91 o 
  -4  -2   8        0.37        1.55      0.50 o 
  -3  -2   8      349.80      346.28      5.50 o 
  -2  -2   8      725.62      694.57      7.04 o 
  -1  -2   8      811.95      796.05      4.04 o 
   0  -2   8      142.49      147.60      2.51 o 
   1  -2   8       49.67       53.93      1.72 o 
   2  -2   8       63.17       67.15      2.35 o 
   3  -2   8      553.64      676.39      7.00 o 
   4  -2   8      359.33      346.76      8.90 o 
   5  -2   8      232.87      203.53      7.04 o 
   6  -2   8      493.24      464.11      6.35 o 
   7  -2   8       41.05       45.06      2.50 o 
   8  -2   8       42.36       47.05      3.81 o 
   9  -2   8        0.90        1.79      1.09 o 
  10  -2   8        1.40        2.23      0.91 o 
  -9  -1   8       55.59       48.38      2.98 o 
  -8  -1   8        0.77        1.91      0.62 o 
  -7  -1   8      232.67      266.98      7.43 o 
  -6  -1   8      348.09      355.63      4.43 o 
  -5  -1   8       47.16       53.47      3.81 o 
  -4  -1   8       32.14       42.09      2.37 o 
  -3  -1   8      351.62      356.64      6.46 o 
  -2  -1   8       12.45       15.82      1.75 o 
  -1  -1   8       31.93       22.82      1.81 o 
   0  -1   8     2923.63     2557.52     30.02 o 
   1  -1   8      558.38      600.07      8.54 o 
   2  -1   8       80.90       87.91      2.38 o 
   3  -1   8      231.79      232.48      5.35 o 
   4  -1   8      156.34      163.87      3.38 o 
   5  -1   8       35.30       28.03      2.76 o 
   6  -1   8     1088.29     1103.35      8.51 o 
   7  -1   8       18.48       22.60      1.27 o 
   8  -1   8       16.03       14.01      1.15 o 
   9  -1   8       87.14      105.10      4.60 o 
 -10   0   8        0.62        1.00      0.68 o 
  -9   0   8       35.67       33.37      2.67 o 
  -8   0   8        5.19        6.23      0.91 o 
  -7   0   8        4.34        5.31      0.68 o 
  -6   0   8        9.18        6.46      0.84 o 
  -5   0   8       46.11       41.79      2.21 o 
  -4   0   8        0.02        2.00      0.35 o 
  -3   0   8      489.90      525.59      6.45 o 
  -2   0   8      113.14      131.23      1.93 o 
  -1   0   8     2047.48     2059.92     16.29 o 
   0   0   8     2384.72     2488.90     20.21 o 
   1   0   8     2964.46     2998.62     19.95 o 
   2   0   8       65.36       70.62      3.95 o 
   3   0   8      189.65      188.15      2.94 o 
   4   0   8       25.56       15.67      2.29 o 
   5   0   8      217.65      217.28      7.05 o 
   6   0   8      768.07      793.21     11.43 o 
   7   0   8      186.05      189.40      4.27 o 
   8   0   8        2.42        3.41      0.81 o 
   9   0   8       28.01       27.67      2.00 o 
 -10   1   8       13.45        9.68      1.34 o 
  -9   1   8        4.36        4.80      1.52 o 
  -8   1   8      130.46      138.11      5.55 o 
  -7   1   8      200.95      217.38      6.90 o 
  -6   1   8        2.21        2.44      0.65 o 
  -5   1   8       70.19       80.45      2.98 o 
  -4   1   8       12.43       11.17      0.68 o 
  -3   1   8       29.81       30.30      2.09 o 
  -2   1   8     1346.29     1326.63      8.47 o 
  -1   1   8      693.84      638.78      3.43 o 
   0   1   8     1089.85     1051.44     11.38 o 
   1   1   8       46.67       36.20      1.63 o 
   2   1   8        6.78       13.61      1.34 o 
   3   1   8      210.39      207.56      3.88 o 
   4   1   8       84.93       85.95      3.90 o 
   5   1   8      116.81      128.26      2.53 o 
   6   1   8        2.33        2.36      0.58 o 
   7   1   8       26.65       23.84      1.28 o 
   8   1   8      249.51      305.38     12.67 o 
 -10   2   8        2.09        0.30      0.66 o 
  -9   2   8       21.84       21.87      1.73 o 
  -8   2   8      115.38      123.72      4.57 o 
  -7   2   8      553.10      610.14     12.83 o 
  -6   2   8      163.53      161.12      4.57 o 
  -5   2   8      281.58      257.35      4.11 o 
  -4   2   8      581.28      572.99      5.68 o 
  -3   2   8       17.03       12.59      0.66 o 
  -2   2   8      380.24      385.03      6.64 o 
  -1   2   8      257.84      255.55      3.07 o 
   0   2   8     1509.51     1550.16      6.30 o 
   1   2   8       30.80       21.15      0.95 o 
   2   2   8      796.91      846.59      8.15 o 
   3   2   8      314.75      351.05      7.40 o 
   4   2   8        9.01        5.77      0.92 o 
   5   2   8      104.66       96.40      2.99 o 
   6   2   8       43.03       43.64      2.58 o 
   7   2   8       17.19       16.95      1.12 o 
   8   2   8       33.28       28.79      3.02 o 
 -11   3   8       12.04       12.31      1.61 o 
 -10   3   8       20.75       19.12      1.56 o 
  -9   3   8      136.49      133.23      4.44 o 
  -8   3   8      654.84      731.15     12.94 o 
  -7   3   8       12.06       13.36      1.65 o 
  -6   3   8       75.58       67.52      3.87 o 
  -5   3   8      196.81      209.47      4.11 o 
  -4   3   8       42.94       35.93      2.00 o 
  -3   3   8        1.84        1.08      0.16 o 
  -2   3   8      213.67      208.25      4.36 o 
  -1   3   8      756.71      775.14      5.99 o 
   0   3   8       23.79       25.26      1.35 o 
   1   3   8       34.37       37.47      2.92 o 
   2   3   8      105.21      103.71      4.01 o 
   3   3   8      129.85      140.22      5.45 o 
   4   3   8      287.77      268.98     11.88 o 
   5   3   8       26.64       22.81      1.63 o 
   6   3   8        0.13        1.77      0.49 o 
   7   3   8        1.06        1.73      0.54 o 
 -11   4   8       74.72       72.14      9.04 o 
 -10   4   8        1.66        2.64      0.95 o 
  -9   4   8        2.41        2.97      0.97 o 
  -8   4   8      510.78      556.83     12.24 o 
  -7   4   8      125.59      124.75      6.56 o 
  -6   4   8       81.44       78.80      1.99 o 
  -5   4   8      299.67      293.89     11.34 o 
  -4   4   8      135.76      117.97      3.97 o 
  -3   4   8     1544.28     1526.82     13.10 o 
  -2   4   8     4642.48     4709.83     24.26 o 
  -1   4   8       27.65       22.62      1.74 o 
   0   4   8      434.78      422.95      5.90 o 
   1   4   8        0.24        0.98      0.54 o 
   2   4   8        4.76        6.53      1.78 o 
   3   4   8        4.86        8.62      1.72 o 
   4   4   8       41.57       32.78      1.34 o 
   5   4   8      124.39      124.42      3.77 o 
   6   4   8       20.29       18.90      2.09 o 
 -11   5   8       32.01       29.87      3.17 o 
 -10   5   8       71.67       73.62      5.47 o 
  -9   5   8        5.00        5.25      1.36 o 
  -8   5   8       16.97       16.94      3.92 o 
  -7   5   8      867.90      910.59     15.77 o 
  -6   5   8      432.10      454.20      6.15 o 
  -5   5   8       35.92       35.59      1.74 o 
  -4   5   8        0.55        0.74      0.34 o 
  -3   5   8        0.42        0.69      0.18 o 
  -2   5   8      635.16      638.65     11.79 o 
  -1   5   8       99.12      106.27      3.42 o 
   0   5   8      164.15      158.04      4.95 o 
   1   5   8      148.18      130.84      3.20 o 
   2   5   8        4.00        2.41      0.58 o 
   3   5   8      112.87      130.63      6.09 o 
   4   5   8      402.78      488.79      6.81 o 
   5   5   8       44.05       41.66      2.12 o 
 -11   6   8        0.29        1.43      1.43 o 
 -10   6   8       52.68       43.29      3.33 o 
  -9   6   8       11.07        9.81      4.04 o 
  -8   6   8       51.53       43.96      4.44 o 
  -7   6   8       45.37       46.53      2.50 o 
  -6   6   8       61.69       53.09      1.64 o 
  -5   6   8       17.74       13.31      0.87 o 
  -4   6   8       44.64       33.89      1.99 o 
  -3   6   8      950.16     1004.30     21.46 o 
  -2   6   8      253.90      235.95      6.70 o 
  -1   6   8       53.43       55.74      1.68 o 
   0   6   8      642.05      682.61     12.94 o 
   1   6   8        2.12        2.91      0.63 o 
   2   6   8       35.01       27.59      1.88 o 
   3   6   8       52.09       48.12      3.22 o 
   4   6   8        5.01        3.51      0.73 o 
 -11   7   8        4.20        5.71      2.85 o 
 -10   7   8        2.52        1.19      1.43 o 
  -9   7   8       11.58        9.28      1.90 o 
  -8   7   8       12.37       10.94      2.14 o 
  -7   7   8       15.46       15.63      3.12 o 
  -6   7   8      504.63      516.11     12.87 o 
  -5   7   8      115.43      113.87      4.85 o 
  -4   7   8       51.73       50.80      2.91 o 
  -3   7   8      138.55      152.96      4.33 o 
  -2   7   8      106.77      100.17      2.23 o 
  -1   7   8       83.33       87.53      2.27 o 
   0   7   8      194.43      206.72      5.61 o 
   1   7   8        0.27        1.21      0.68 o 
   2   7   8       13.72       12.27      0.99 o 
   3   7   8        4.36        4.34      0.76 o 
 -10   8   8       42.14       46.14      5.47 o 
  -9   8   8        0.30        1.66      1.19 o 
  -8   8   8      154.29      158.42      8.33 o 
  -7   8   8        9.03        8.32      2.26 o 
  -6   8   8        3.16        4.65      0.72 o 
  -5   8   8      164.84      156.50      5.11 o 
  -4   8   8       57.11       53.64      4.64 o 
  -3   8   8        1.72        3.57      1.66 o 
  -2   8   8        5.56        5.04      1.14 o 
  -1   8   8       43.43       43.11      5.35 o 
   0   8   8        2.74        6.27      1.49 o 
   1   8   8       73.44       78.06      5.11 o 
   2   8   8      148.19      182.84      5.62 o 
 -10   9   8       10.47        7.13      1.90 o 
  -9   9   8       43.51       37.34      5.71 o 
  -8   9   8       58.40       72.78      3.81 o 
  -7   9   8       33.83       40.11      3.21 o 
  -6   9   8        4.77        2.94      0.91 o 
  -5   9   8       58.50       61.03      5.26 o 
  -4   9   8       13.46        9.51      1.90 o 
  -3   9   8       17.60       15.63      1.55 o 
  -2   9   8        0.09        0.69      0.83 o 
  -1   9   8        8.08        5.94      2.85 o 
   0   9   8       48.03       44.17      4.31 o 
  -9  10   8       24.39       21.64      4.52 o 
  -8  10   8       32.96       38.53      6.90 o 
  -7  10   8        2.91        5.44      2.50 o 
  -6  10   8        0.28        2.01      0.83 o 
  -5  10   8       53.25       52.34      6.18 o 
  -4  10   8       22.52       19.50      2.38 o 
  -3  10   8       61.91       65.64      9.99 o 
  -2  10   8        6.22        6.42      2.14 o 
  -6  11   8        4.05        3.95      1.25 o 
  -5  11   8        2.30        1.69      1.07 o 
   3 -11   9        9.03        7.13      2.38 o 
   4 -11   9       16.98       14.27      3.81 o 
   5 -11   9        3.97        3.57      0.95 o 
   6 -11   9        4.80        5.23      2.38 o 
   7 -11   9        0.03        2.62      1.90 o 
   0 -10   9      108.75      113.45      5.95 o 
   1 -10   9        0.31        1.19      0.71 o 
   2 -10   9       20.89       16.65      3.81 o 
   3 -10   9        0.05        0.00      0.95 o 
   4 -10   9       74.74       66.12     10.94 o 
   5 -10   9      105.91      123.21      5.47 o 
   6 -10   9        3.66        2.14      0.95 o 
   7 -10   9       26.78       24.97      2.62 o 
   8 -10   9       33.07       34.01      5.95 o 
   9 -10   9       35.59       35.91      4.52 o 
  -1  -9   9       26.22       25.45      2.85 o 
   0  -9   9       46.43       40.43      6.66 o 
   1  -9   9        0.00        0.48      1.90 o 
   2  -9   9        4.91        4.99      1.43 o 
   3  -9   9        0.13        1.66      1.66 o 
   4  -9   9       74.44       88.24      4.99 o 
   5  -9   9        0.56        1.90      0.95 o 
   6  -9   9        0.10        0.71      1.19 o 
   7  -9   9       92.73       90.14     12.37 o 
  -3  -8   9        0.97        1.08      0.74 o 
  -2  -8   9        2.04        2.38      0.82 o 
  -1  -8   9       11.88       11.28      1.07 o 
   0  -8   9        1.30        1.15      0.63 o 
   1  -8   9       59.16       61.57      3.02 o 
   2  -8   9        0.18        0.95      1.19 o 
   3  -8   9       78.64       75.33      3.27 o 
   4  -8   9        0.08        0.44      0.57 o 
   5  -8   9      195.63      207.54      8.44 o 
   6  -8   9       84.40       88.75      6.40 o 
   7  -8   9       31.61       29.73      3.33 o 
  -4  -7   9        1.99        2.19      0.79 o 
  -3  -7   9       49.42       58.98      3.81 o 
  -2  -7   9       43.93       41.48      3.00 o 
  -1  -7   9       60.03       57.02      2.45 o 
   0  -7   9       49.90       49.90      2.53 o 
   1  -7   9      123.87      132.11      8.51 o 
   2  -7   9       12.25       13.47      2.14 o 
   3  -7   9       79.41       63.85      6.54 o 
   4  -7   9       50.02       39.99      3.92 o 
   5  -7   9        4.89        4.13      0.66 o 
   6  -7   9       66.26       65.17      6.42 o 
   7  -7   9        2.84        5.14      0.95 o 
   8  -7   9      231.06      219.95     11.89 o 
   9  -7   9        0.07        1.45      0.74 o 
  10  -7   9        0.04        1.40      0.61 o 
  -5  -6   9        9.57        9.05      1.35 o 
  -4  -6   9        1.02        2.41      0.52 o 
  -3  -6   9      149.30      150.63      3.72 o 
  -2  -6   9        9.71        9.50      1.07 o 
  -1  -6   9      112.01      112.85      7.61 o 
   0  -6   9       96.56       98.46      2.60 o 
   1  -6   9       30.68       29.88      2.27 o 
   2  -6   9      123.05      123.68      8.29 o 
   3  -6   9       95.47      102.02      5.71 o 
   4  -6   9       36.93       33.80      2.96 o 
   5  -6   9       48.54       43.92      3.44 o 
   6  -6   9       21.80       19.55      1.45 o 
   7  -6   9        1.43        1.63      0.46 o 
   8  -6   9        0.00        0.27      0.35 o 
   9  -6   9       39.46       35.96      2.53 o 
  10  -6   9      132.23      150.60      8.76 o 
  -6  -5   9       17.19       15.13      1.53 o 
  -5  -5   9        8.07        7.95      1.09 o 
  -4  -5   9       41.09       35.68      2.09 o 
  -3  -5   9       92.73       99.05      3.43 o 
  -2  -5   9      122.71      121.31      3.74 o 
  -1  -5   9       36.25       23.71      2.20 o 
   0  -5   9      463.43      473.95     23.74 o 
   1  -5   9       19.08       17.12      1.90 o 
   2  -5   9       19.69       15.35      1.80 o 
   3  -5   9       52.36       61.13      6.90 o 
   4  -5   9      773.89      798.56     10.25 o 
   5  -5   9       97.02       89.29      2.86 o 
   6  -5   9       54.81       51.85      5.23 o 
   7  -5   9      319.49      301.28     10.31 o 
   8  -5   9        8.21        8.06      1.63 o 
   9  -5   9        2.86        2.58      0.63 o 
  10  -5   9        1.66        2.48      0.75 o 
  -7  -4   9      100.54       90.47      6.52 o 
  -6  -4   9        1.54        2.47      0.86 o 
  -5  -4   9        4.58        4.24      0.77 o 
  -4  -4   9        1.63        2.62      0.62 o 
  -3  -4   9       75.45       85.29      3.74 o 
  -2  -4   9       84.11       85.34      4.44 o 
  -1  -4   9       59.43       58.41      2.59 o 
   0  -4   9      367.50      381.50      6.25 o 
   1  -4   9      123.63      108.53      6.30 o 
   2  -4   9       25.13       23.00      2.34 o 
   3  -4   9      373.25      355.23     19.65 o 
   4  -4   9       81.06      100.32      2.83 o 
   5  -4   9      510.88      531.35     13.09 o 
   6  -4   9      297.41      280.86      8.02 o 
   7  -4   9      114.07      125.34      3.44 o 
   8  -4   9        0.09        1.06      0.72 o 
   9  -4   9       35.02       42.57      2.52 o 
  10  -4   9        4.97        3.71      0.97 o 
  -8  -3   9       15.84       12.66      1.75 o 
  -7  -3   9       26.83       27.20      2.17 o 
  -6  -3   9        0.77        1.18      0.51 o 
  -5  -3   9      111.06       93.70      4.16 o 
  -4  -3   9      229.91      210.44      4.52 o 
  -3  -3   9      179.60      162.73      6.53 o 
  -2  -3   9      281.89      320.73      8.92 o 
  -1  -3   9     5688.48     5802.59     93.08 o 
   0  -3   9      933.13     1002.86      6.81 o 
   1  -3   9       73.24       79.59      3.27 o 
   2  -3   9        1.24        0.92      0.30 o 
   3  -3   9      419.31      456.24      5.80 o 
   4  -3   9      136.62      166.82      4.24 o 
   5  -3   9      663.71      626.48     27.50 o 
   6  -3   9     1087.23     1175.33     16.09 o 
   7  -3   9        4.31        4.02      0.75 o 
   8  -3   9       25.73       23.92      1.71 o 
   9  -3   9        0.73        1.43      0.90 o 
  10  -3   9        1.56        1.86      0.89 o 
  -8  -2   9      358.27      434.01     13.90 o 
  -7  -2   9        4.82        5.07      1.12 o 
  -6  -2   9        8.33        7.48      0.97 o 
  -5  -2   9        1.23        2.30      0.65 o 
  -4  -2   9       12.14       14.56      1.44 o 
  -3  -2   9       95.91       98.31      5.17 o 
  -2  -2   9     2509.68     2664.90     38.08 o 
  -1  -2   9      565.17      537.39      5.62 o 
   0  -2   9       28.23       24.25      1.38 o 
   1  -2   9       33.06       29.87      2.32 o 
   2  -2   9      171.18      183.34      3.56 o 
   3  -2   9      170.79      169.31      3.31 o 
   4  -2   9        5.63        6.02      0.65 o 
   5  -2   9      107.36       96.02      5.38 o 
   6  -2   9      839.09      867.65     15.37 o 
   7  -2   9       53.98       47.93      2.28 o 
   8  -2   9       57.75       53.95      3.43 o 
   9  -2   9       18.62       17.59      1.64 o 
  10  -2   9        5.29        5.50      1.22 o 
  -9  -1   9        0.92        2.13      0.68 o 
  -8  -1   9        1.38        2.39      0.58 o 
  -7  -1   9        2.13        1.90      0.60 o 
  -6  -1   9       16.59       18.22      1.24 o 
  -5  -1   9      113.17      130.43      6.63 o 
  -4  -1   9      472.77      527.91      8.92 o 
  -3  -1   9        0.12        1.14      0.82 o 
  -2  -1   9     1082.38     1158.70      7.78 o 
  -1  -1   9      281.88      265.63      4.38 o 
   0  -1   9      859.67      856.08      8.45 o 
   1  -1   9     4696.83     5027.68     38.41 o 
   2  -1   9       17.47       15.14      0.85 o 
   3  -1   9      952.87     1034.30     11.77 o 
   4  -1   9        6.03        4.14      0.80 o 
   5  -1   9     1367.18     1399.02     17.99 o 
   6  -1   9        0.88        1.34      0.75 o 
   7  -1   9        9.67       10.51      0.74 o 
   8  -1   9       29.07       34.65      2.81 o 
   9  -1   9       35.16       37.07      2.16 o 
  -9   0   9       22.62       20.44      2.58 o 
  -8   0   9        0.34        1.49      0.57 o 
  -7   0   9      230.77      223.83      4.58 o 
  -6   0   9      125.41      128.89      6.01 o 
  -5   0   9       81.71       86.89      2.44 o 
  -4   0   9      630.02      640.83      5.40 o 
  -3   0   9     1596.63     1777.43     10.83 o 
  -2   0   9        7.33        7.61      0.51 o 
  -1   0   9       54.27       57.37      2.85 o 
   1   0   9     1658.02     1764.13     19.54 o 
   2   0   9       91.36       90.36      5.80 o 
   3   0   9       33.58       24.99      1.62 o 
   4   0   9      177.55      165.69      9.79 o 
   5   0   9      136.42      140.81      5.45 o 
   6   0   9      118.87      116.60      2.92 o 
   7   0   9      121.48      109.07      6.44 o 
   8   0   9      172.32      209.63      8.19 o 
   9   0   9       55.92       60.85      4.60 o 
 -10   1   9       34.79       31.18      2.61 o 
  -9   1   9        0.11        1.11      0.72 o 
  -8   1   9        1.15        1.84      0.77 o 
  -7   1   9      473.47      501.24      6.37 o 
  -6   1   9      235.04      254.05      6.86 o 
  -5   1   9      558.76      583.29     10.27 o 
  -4   1   9       78.74       67.15      2.80 o 
  -3   1   9      169.78      161.02      2.89 o 
  -2   1   9      283.57      279.81      3.68 o 
  -1   1   9      410.76      394.29      9.83 o 
   0   1   9     2002.51     2171.53     19.50 o 
   1   1   9     1552.34     1662.21      8.82 o 
   2   1   9      202.44      210.46      4.25 o 
   3   1   9      638.70      672.75     11.28 o 
   4   1   9      109.21       97.63      4.87 o 
   5   1   9        6.54        6.91      0.72 o 
   6   1   9       42.49       40.09      1.73 o 
   7   1   9       33.21       38.14      3.23 o 
   8   1   9        5.01        6.73      0.91 o 
 -10   2   9       35.90       34.44      2.31 o 
  -9   2   9      175.03      176.45      5.56 o 
  -8   2   9      300.34      319.06      9.68 o 
  -7   2   9      197.92      200.44      5.56 o 
  -6   2   9       12.29       14.94      1.14 o 
  -5   2   9       23.29       24.85      1.42 o 
  -4   2   9      276.49      265.78      4.71 o 
  -3   2   9        4.26        1.74      0.77 o 
  -2   2   9      958.72     1000.22      9.50 o 
  -1   2   9       80.99       79.22      2.42 o 
   0   2   9        0.00        0.20      0.15 o 
   1   2   9       28.24       25.62      1.35 o 
   2   2   9       45.69       55.46      2.81 o 
   3   2   9       52.07       56.29      2.60 o 
   4   2   9        1.47        1.60      0.53 o 
   5   2   9       24.57       27.38      1.31 o 
   6   2   9       21.98       24.69      1.69 o 
   7   2   9       34.67       41.31      2.31 o 
   8   2   9        3.00        2.49      0.60 o 
 -10   3   9       11.50       10.26      1.40 o 
  -9   3   9        2.33        3.03      0.77 o 
  -8   3   9       75.70       75.32      4.40 o 
  -7   3   9        0.15        0.90      0.30 o 
  -6   3   9        0.17        0.83      0.63 o 
  -5   3   9       56.75       61.84      4.21 o 
  -4   3   9      519.67      528.50      4.54 o 
  -3   3   9       67.52       66.22      2.70 o 
  -2   3   9     4534.02     4662.75     54.51 o 
  -1   3   9      777.49      815.64      8.22 o 
   0   3   9       23.84       19.36      1.20 o 
   1   3   9       77.10       73.88      3.45 o 
   2   3   9        4.99        5.93      0.97 o 
   3   3   9      229.55      233.81      5.34 o 
   4   3   9        6.13        3.62      0.58 o 
   5   3   9      163.24      159.47      7.11 o 
   6   3   9       38.45       41.09      2.86 o 
   7   3   9        1.19        2.63      0.68 o 
 -11   4   9        0.83        3.81      3.81 o 
 -10   4   9        5.38        4.04      1.19 o 
  -9   4   9        9.67       10.91      2.02 o 
  -8   4   9      432.92      466.84     10.84 o 
  -7   4   9      507.17      520.73     13.45 o 
  -6   4   9        4.21        2.65      0.43 o 
  -5   4   9       19.64       19.49      1.49 o 
  -4   4   9       15.59       13.61      0.87 o 
  -3   4   9       89.44      107.34      3.73 o 
  -2   4   9      449.96      428.19      7.43 o 
  -1   4   9       14.38       14.87      0.82 o 
   0   4   9        0.00        1.02      0.37 o 
   1   4   9       30.58       32.09      2.18 o 
   2   4   9        7.21        7.03      0.77 o 
   3   4   9        4.47        1.59      0.54 o 
   4   4   9       12.52        9.35      1.72 o 
   5   4   9       56.22       58.15      4.00 o 
   6   4   9       47.91       52.32      3.43 o 
 -11   5   9        1.45        1.11      0.74 o 
 -10   5   9        2.03        0.22      1.55 o 
  -9   5   9       43.90       46.67      6.90 o 
  -8   5   9       41.03       41.71      3.38 o 
  -7   5   9      168.24      172.91      4.22 o 
  -6   5   9       34.81       35.02      1.87 o 
  -5   5   9        0.19        0.52      0.23 o 
  -4   5   9        5.05        3.40      0.36 o 
  -3   5   9      136.23      141.16      3.94 o 
  -2   5   9     1115.85     1078.90     31.71 o 
  -1   5   9       19.24       12.95      1.37 o 
   0   5   9     2277.08     2385.30     51.07 o 
   1   5   9       28.50       28.30      2.85 o 
   2   5   9       46.74       41.23      2.32 o 
   3   5   9      112.05      118.01      3.24 o 
   4   5   9      258.90      290.01      6.93 o 
   5   5   9        8.19        9.75      1.20 o 
 -11   6   9        0.98        2.62      0.95 o 
 -10   6   9       25.19       26.40      2.85 o 
  -9   6   9       22.54       23.55      3.33 o 
  -8   6   9       24.81       22.25      2.50 o 
  -7   6   9        8.03        4.60      0.79 o 
  -6   6   9      359.72      349.49      3.46 o 
  -5   6   9       42.82       44.74      0.94 o 
  -4   6   9       89.64       91.50      2.33 o 
  -3   6   9      353.14      341.45      5.22 o 
  -2   6   9      718.23      805.26     22.05 o 
  -1   6   9       84.75       85.27      2.33 o 
   0   6   9       18.43       17.08      1.29 o 
   1   6   9       15.46       14.47      1.09 o 
   2   6   9        9.75        7.78      1.18 o 
   3   6   9        2.16        2.40      0.80 o 
   4   6   9       40.43       34.15      3.27 o 
 -11   7   9       96.94       96.33     10.70 o 
 -10   7   9       78.92       78.73     13.08 o 
  -9   7   9        0.14        1.19      0.71 o 
  -8   7   9        2.13        2.38      0.95 o 
  -7   7   9       55.45       48.93      9.39 o 
  -6   7   9      122.12      129.90      5.87 o 
  -5   7   9      297.39      303.04      5.59 o 
  -4   7   9       75.57       56.93      3.28 o 
  -3   7   9       72.02       68.61      5.47 o 
  -2   7   9        3.45        3.31      0.55 o 
  -1   7   9      181.84      192.90      5.73 o 
   0   7   9       15.91       12.57      1.12 o 
   1   7   9       27.26       26.02      1.50 o 
   2   7   9       47.75       49.10      2.81 o 
   3   7   9        3.28        2.45      0.70 o 
 -10   8   9       16.38       19.26      3.81 o 
  -9   8   9        2.72        2.38      1.90 o 
  -8   8   9        9.54        4.99      1.66 o 
  -7   8   9        0.31        3.57      1.78 o 
  -6   8   9        0.96        2.14      1.55 o 
  -5   8   9        0.13        0.43      0.91 o 
  -4   8   9       24.76       21.05      2.26 o 
  -3   8   9       12.65       11.67      1.68 o 
  -2   8   9       53.37       52.70      2.81 o 
  -1   8   9        6.54        5.36      1.14 o 
   0   8   9       12.34       12.04      1.51 o 
   1   8   9       37.41       32.58      5.47 o 
   2   8   9       16.48       23.02      3.21 o 
 -10   9   9       16.40       18.79      3.09 o 
  -9   9   9       12.08       10.70      1.90 o 
  -8   9   9        6.66        4.99      1.43 o 
  -7   9   9        8.57        4.77      1.19 o 
  -6   9   9       23.43       24.35      2.33 o 
  -5   9   9       12.84        5.51      1.01 o 
  -4   9   9       18.62       13.79      1.90 o 
  -3   9   9        8.97        7.61      2.14 o 
  -2   9   9        0.00        4.52      1.90 o 
  -1   9   9        7.05       10.23      2.62 o 
   0   9   9       32.84       49.71      3.81 o 
  -8  10   9       41.60       45.66      8.09 o 
  -7  10   9        4.39        1.82      1.66 o 
  -6  10   9       59.15       63.99      5.11 o 
  -5  10   9        1.34        3.07      1.08 o 
  -4  10   9      139.53      167.69      6.18 o 
  -3  10   9        0.37        2.38      1.43 o 
  -2  10   9        0.73        2.38      1.19 o 
   4 -11  10       55.85       45.43     10.46 o 
   5 -11  10       46.07       51.61      4.28 o 
   6 -11  10       36.78       40.43      3.57 o 
   1 -10  10       40.78       31.63      8.80 o 
   2 -10  10       27.82       23.31      3.57 o 
   3 -10  10        2.30        6.18      2.62 o 
   4 -10  10       22.43       20.69      3.81 o 
   5 -10  10       28.96       24.73      2.62 o 
   6 -10  10       28.61       31.63      5.71 o 
   7 -10  10        0.01        0.48      1.43 o 
   8 -10  10       18.53       18.79      4.99 o 
  -1  -9  10       78.05       65.64     12.61 o 
   0  -9  10        0.62        1.66      1.19 o 
   1  -9  10       31.94       36.39      3.33 o 
   2  -9  10        4.11        2.85      1.43 o 
   3  -9  10        2.18        3.57      2.14 o 
   4  -9  10       14.25       15.93      2.38 o 
   5  -9  10        6.18        4.76      2.14 o 
   6  -9  10       42.14       36.86      3.33 o 
   7  -9  10       66.95       63.03     11.89 o 
  -3  -8  10        7.86        4.54      0.97 o 
  -2  -8  10       20.43       17.26      2.12 o 
  -1  -8  10       23.51       21.85      1.81 o 
   0  -8  10       41.47       32.71      2.51 o 
   1  -8  10        0.26        1.92      1.40 o 
   2  -8  10        1.72        2.86      0.83 o 
   3  -8  10        0.04        0.40      0.64 o 
   4  -8  10        7.11        6.26      1.07 o 
   5  -8  10        0.04        0.84      1.55 o 
   6  -8  10        4.91        6.06      1.06 o 
   7  -8  10        0.07        1.19      0.95 o 
  -4  -7  10       15.03       12.85      1.45 o 
  -3  -7  10       28.20       26.64      2.06 o 
  -2  -7  10        7.02        7.78      1.16 o 
  -1  -7  10        0.15        1.49      0.59 o 
   0  -7  10       21.35       20.46      1.46 o 
   1  -7  10        1.99        1.90      1.43 o 
   2  -7  10       92.60      100.20      5.59 o 
   3  -7  10        2.22        3.01      0.46 o 
   4  -7  10       10.40        5.52      0.91 o 
   5  -7  10        6.40        1.35      0.74 o 
   6  -7  10        6.33        5.47      0.95 o 
   7  -7  10       26.43       25.86      2.19 o 
   8  -7  10       10.37        9.89      1.31 o 
   9  -7  10       49.36       44.09      3.69 o 
  10  -7  10        0.51        0.36      0.50 o 
  -5  -6  10        5.49        4.84      0.86 o 
  -4  -6  10        9.32        7.80      0.97 o 
  -3  -6  10       95.31       92.48      3.37 o 
  -2  -6  10       17.33       17.08      1.27 o 
  -1  -6  10      499.34      520.70      9.02 o 
   0  -6  10       16.71       17.48      1.83 o 
   1  -6  10      270.52      281.86      8.92 o 
   2  -6  10       59.53       48.37      3.86 o 
   3  -6  10       18.80       19.99      2.73 o 
   4  -6  10        9.86       14.75      1.54 o 
   5  -6  10      181.99      163.31      3.62 o 
   6  -6  10      273.20      277.89      9.28 o 
   7  -6  10        0.16        0.48      0.49 o 
   8  -6  10       83.26       81.55      4.59 o 
   9  -6  10       30.08       24.10      2.22 o 
  10  -6  10       92.87       92.41      5.69 o 
  -6  -5  10       34.94       25.74      1.92 o 
  -5  -5  10       10.02        6.58      0.84 o 
  -4  -5  10      169.10      177.98      4.88 o 
  -3  -5  10      189.16      198.92      3.70 o 
  -2  -5  10       10.15        7.21      0.87 o 
  -1  -5  10      872.37      879.34     12.37 o 
   0  -5  10     1212.55     1258.78     32.43 o 
   1  -5  10      151.27      147.05      5.80 o 
   2  -5  10       46.58       42.10      5.47 o 
   3  -5  10       64.16       66.61      5.14 o 
   4  -5  10       90.51       97.00      2.88 o 
   5  -5  10      405.53      407.21      8.35 o 
   6  -5  10       30.56       27.15      1.43 o 
   7  -5  10       27.21       19.98      1.64 o 
   8  -5  10       21.21       23.93      1.82 o 
   9  -5  10        2.42        3.01      0.77 o 
  10  -5  10       61.40       70.83      3.74 o 
  -7  -4  10      133.69      135.46      9.72 o 
  -6  -4  10       33.02       28.73      1.67 o 
  -5  -4  10       48.85       47.27      2.34 o 
  -4  -4  10        8.66        3.30      0.82 o 
  -3  -4  10       37.78       42.04      2.56 o 
  -2  -4  10      212.15      217.11      6.51 o 
  -1  -4  10      433.26      417.36      6.89 o 
   0  -4  10      823.59      812.32     10.33 o 
   1  -4  10      195.32      201.44      4.59 o 
   2  -4  10       62.97       80.26      5.35 o 
   3  -4  10      116.70      124.98      2.84 o 
   4  -4  10       21.47       21.36      1.40 o 
   5  -4  10      290.63      294.41     13.92 o 
   6  -4  10      145.54      180.83     11.31 o 
   7  -4  10       59.19       53.15      2.17 o 
   8  -4  10       26.87       25.69      1.76 o 
   9  -4  10       15.08       17.50      1.38 o 
  10  -4  10       19.92       16.14      2.98 o 
  -8  -3  10       25.70       18.61      1.95 o 
  -7  -3  10        7.35        6.64      1.24 o 
  -6  -3  10       83.83       83.25      2.57 o 
  -5  -3  10      245.44      226.51      5.38 o 
  -4  -3  10      128.95      113.33      2.24 o 
  -3  -3  10       25.21       29.42      2.42 o 
  -2  -3  10        0.11        1.15      0.48 o 
  -1  -3  10      478.58      525.70      9.46 o 
   0  -3  10      688.41      704.04      5.02 o 
   1  -3  10       44.21       42.27      2.11 o 
   2  -3  10      150.36      145.96      3.42 o 
   3  -3  10      455.12      436.44      4.03 o 
   4  -3  10      279.68      265.80      8.44 o 
   5  -3  10     1170.56     1237.29     16.85 o 
   6  -3  10       11.78       15.98      2.87 o 
   7  -3  10       24.39       21.11      1.12 o 
   8  -3  10       52.53       45.51      4.34 o 
   9  -3  10       38.73       44.07      2.43 o 
  10  -3  10       40.94       35.21      2.46 o 
  -8  -2  10        0.43        2.88      0.57 o 
  -7  -2  10       28.40       27.21      1.47 o 
  -6  -2  10      144.53      135.02      6.41 o 
  -5  -2  10      155.91      152.46      5.88 o 
  -4  -2  10       43.68       42.16      3.29 o 
  -3  -2  10      588.31      583.59     15.83 o 
  -2  -2  10     3096.75     3313.28     21.84 o 
  -1  -2  10     9879.23    10507.68     89.77 o 
   0  -2  10       22.68       22.18      1.30 o 
   1  -2  10     1040.67     1056.21      8.90 o 
   2  -2  10      783.81      833.94     15.13 o 
   3  -2  10      204.19      205.81      5.05 o 
   4  -2  10       37.75       38.24      2.67 o 
   5  -2  10      114.38      107.22      7.40 o 
   6  -2  10       26.16       30.94      2.99 o 
   7  -2  10        0.06        1.06      0.55 o 
   8  -2  10        7.21        8.86      1.03 o 
   9  -2  10        0.03        2.23      0.61 o 
  -9  -1  10       76.36       82.69      5.54 o 
  -8  -1  10       12.25       11.28      0.97 o 
  -7  -1  10       19.50       19.33      1.87 o 
  -6  -1  10        0.63        2.02      0.53 o 
  -5  -1  10      105.72      106.54      4.08 o 
  -4  -1  10      302.43      298.73      6.42 o 
  -3  -1  10       15.54       22.95      1.74 o 
  -2  -1  10       79.83       73.26      2.06 o 
  -1  -1  10      204.81      209.33      4.17 o 
   0  -1  10     1399.42     1402.76     21.04 o 
   1  -1  10      269.54      294.88      5.38 o 
   2  -1  10       96.13      108.13      2.62 o 
   3  -1  10      171.47      149.13      3.32 o 
   4  -1  10        5.05        5.07      1.06 o 
   5  -1  10      358.27      361.55      6.24 o 
   6  -1  10        1.35        1.08      0.39 o 
   7  -1  10        0.04        1.58      0.41 o 
   8  -1  10        1.90        2.64      0.87 o 
   9  -1  10        0.05        2.14      0.93 o 
  -9   0  10        1.47        1.90      0.67 o 
  -8   0  10        6.70        6.13      1.04 o 
  -7   0  10       66.02       62.51      3.30 o 
  -6   0  10      207.30      208.69      4.49 o 
  -5   0  10        9.94       11.06      1.04 o 
  -4   0  10       79.08       92.67      4.35 o 
  -3   0  10      371.26      387.68      6.45 o 
  -2   0  10      277.81      267.39      3.05 o 
  -1   0  10       50.61       40.72      3.52 o 
   0   0  10        1.52        0.64      0.26 o 
   1   0  10      192.99      182.67      3.90 o 
   2   0  10      608.53      644.83      9.46 o 
   3   0  10      487.75      499.59      8.66 o 
   4   0  10      129.67      111.50      7.53 o 
   5   0  10        1.93        3.74      0.47 o 
   6   0  10        0.13        1.06      0.57 o 
   7   0  10      191.96      195.64      4.18 o 
   8   0  10        7.45        8.06      1.12 o 
 -10   1  10       11.69       10.32      1.70 o 
  -9   1  10      204.04      223.77      3.89 o 
  -8   1  10       67.94       60.05      3.54 o 
  -7   1  10       20.30       15.91      1.11 o 
  -6   1  10        0.62        1.33      0.37 o 
  -5   1  10       23.66       18.94      2.10 o 
  -4   1  10      176.31      180.06      2.83 o 
  -3   1  10       35.51       38.34      1.31 o 
  -2   1  10      109.76       99.41      2.52 o 
  -1   1  10      746.30      776.60      4.97 o 
   0   1  10      247.29      268.36      6.87 o 
   1   1  10     1431.07     1523.93     15.65 o 
   2   1  10      263.72      288.10      6.92 o 
   3   1  10      582.89      610.28     10.10 o 
   4   1  10      112.89      114.54      5.36 o 
   5   1  10        0.39        1.32      0.68 o 
   6   1  10      119.19      114.68      3.66 o 
   7   1  10       20.93       19.91      1.34 o 
   8   1  10       53.79       74.73      3.34 o 
 -10   2  10       11.34        7.35      1.24 o 
  -9   2  10       22.23       21.52      1.29 o 
  -8   2  10      358.53      392.90      9.07 o 
  -7   2  10      457.62      495.59      7.65 o 
  -6   2  10       10.79       10.48      0.91 o 
  -5   2  10       86.94       86.15      3.79 o 
  -4   2  10      129.81      142.94      3.90 o 
  -3   2  10     1116.26     1180.66      9.30 o 
  -2   2  10     1220.42     1243.56     24.21 o 
  -1   2  10       50.80       44.45      1.74 o 
   0   2  10      381.99      385.63      6.46 o 
   1   2  10       56.74       40.65      2.23 o 
   2   2  10      228.63      227.25      7.35 o 
   3   2  10        7.01        5.96      0.77 o 
   4   2  10        6.35        3.25      0.59 o 
   5   2  10       51.35       43.95      2.13 o 
   6   2  10       12.47       10.23      1.58 o 
   7   2  10       93.08       92.99      4.27 o 
 -10   3  10        3.14        3.98      0.71 o 
  -9   3  10       23.59       19.82      1.39 o 
  -8   3  10       41.72       35.34      2.44 o 
  -7   3  10      252.57      286.46      5.45 o 
  -6   3  10        3.05        2.19      0.40 o 
  -5   3  10      111.70      109.57      5.48 o 
  -4   3  10      568.15      586.97     17.14 o 
  -3   3  10       31.07       35.25      2.59 o 
  -2   3  10      168.37      188.66      9.99 o 
  -1   3  10       11.56       15.39      1.02 o 
   0   3  10        0.69        0.74      0.31 o 
   1   3  10       72.72       91.32      5.04 o 
   2   3  10       58.56       59.07      3.72 o 
   3   3  10      160.86      188.53      6.90 o 
   4   3  10       18.28       17.50      1.09 o 
   5   3  10       14.59       14.65      1.16 o 
   6   3  10        0.08        1.94      0.46 o 
   7   3  10        5.22        3.87      0.82 o 
 -11   4  10        5.27        5.20      1.47 o 
 -10   4  10        4.47        4.24      1.31 o 
  -9   4  10      208.94      244.20      6.59 o 
  -8   4  10      227.99      249.25      7.69 o 
  -7   4  10      181.22      185.92      5.15 o 
  -6   4  10      771.69      877.05     14.78 o 
  -5   4  10        0.23        0.95      0.38 o 
  -4   4  10      299.23      276.30      6.24 o 
  -3   4  10       42.78       45.62      4.39 o 
  -2   4  10        2.51        1.69      0.40 o 
  -1   4  10       97.63      110.11      7.72 o 
   0   4  10     1110.68     1127.75     14.56 o 
   1   4  10       14.39       10.23      1.37 o 
   2   4  10       67.17       55.86      3.43 o 
   3   4  10        0.62        1.48      0.42 o 
   4   4  10        3.31        1.74      0.55 o 
   5   4  10        3.72        3.06      0.49 o 
   6   4  10        1.51        2.46      0.67 o 
 -11   5  10       15.07       11.71      3.57 o 
 -10   5  10      106.95      104.30      4.71 o 
  -9   5  10      148.17      161.83      5.05 o 
  -8   5  10        9.58        9.77      1.24 o 
  -7   5  10       57.51       58.00      2.28 o 
  -6   5  10       12.37       10.92      0.86 o 
  -5   5  10        9.68        8.69      1.15 o 
  -4   5  10      412.75      421.47      6.25 o 
  -3   5  10      276.84      273.23     13.60 o 
  -2   5  10        0.09        0.61      0.36 o 
  -1   5  10      770.23      820.04     14.26 o 
   0   5  10        0.88        1.34      0.38 o 
   1   5  10       12.34        8.78      2.13 o 
   2   5  10        0.89        1.85      0.55 o 
   3   5  10        6.23        6.71      1.17 o 
   4   5  10        5.22        4.29      0.72 o 
   5   5  10        0.15        2.54      0.89 o 
 -11   6  10       95.56      113.45      5.95 o 
 -10   6  10        1.59        2.85      1.19 o 
  -9   6  10        0.00        1.98      0.74 o 
  -8   6  10        5.41        4.72      0.72 o 
  -7   6  10      251.60      256.21      6.08 o 
  -6   6  10       94.36       85.78      1.40 o 
  -5   6  10      139.77      125.05      4.28 o 
  -4   6  10       41.70       57.79      1.68 o 
  -3   6  10       26.66       23.84      1.54 o 
  -2   6  10     1087.14     1214.68     18.50 o 
  -1   6  10      152.72      152.02      3.57 o 
   0   6  10       20.85       16.77      1.83 o 
   1   6  10       42.56       41.34      3.19 o 
   2   6  10        8.66        6.04      0.79 o 
   3   6  10        1.13        2.35      0.54 o 
   4   6  10       16.19       12.02      1.27 o 
 -10   7  10        9.71        7.37      1.90 o 
  -9   7  10        2.05        1.43      0.95 o 
  -8   7  10       35.74       34.49      2.85 o 
  -7   7  10      263.94      270.60      9.40 o 
  -6   7  10        0.46        0.87      0.64 o 
  -5   7  10      245.41      260.31      7.21 o 
  -4   7  10      101.79       90.38      5.47 o 
  -3   7  10        6.78        7.21      0.79 o 
  -2   7  10        2.59        2.01      0.53 o 
  -1   7  10       57.93       54.17      3.39 o 
   0   7  10       18.61       14.27      1.16 o 
   1   7  10        0.03        1.40      0.59 o 
   2   7  10      163.64      180.38      8.81 o 
   3   7  10      130.59      133.02      6.90 o 
 -10   8  10       19.32       17.36      3.57 o 
  -9   8  10       12.08        9.99      2.62 o 
  -8   8  10       27.09       24.97      2.62 o 
  -7   8  10       62.55       69.18      8.68 o 
  -6   8  10       63.07       69.10      9.63 o 
  -5   8  10       27.28       20.11      2.17 o 
  -4   8  10       67.17       60.41      6.66 o 
  -3   8  10        0.57        4.04      1.90 o 
  -2   8  10        0.88        1.43      0.95 o 
  -1   8  10       13.36       11.18      1.66 o 
   0   8  10        7.51        9.35      1.83 o 
   1   8  10       12.58       11.54      1.90 o 
  -9   9  10       28.90       25.45      3.81 o 
  -8   9  10       21.02       17.12      3.33 o 
  -7   9  10       18.87       16.99      3.09 o 
  -6   9  10       48.86       52.36      3.57 o 
  -5   9  10        0.07        1.33      1.66 o 
  -4   9  10        1.21        4.28      1.66 o 
  -3   9  10        0.09        3.81      1.43 o 
  -2   9  10      125.09      130.82     17.60 o 
  -1   9  10        3.09        2.85      1.43 o 
   0   9  10       29.78       31.87      3.57 o 
  -8  10  10       10.97        6.42      2.62 o 
  -7  10  10       17.09       17.84      3.09 o 
  -6  10  10        1.19        1.16      0.61 o 
  -5  10  10      152.86      190.14     10.94 o 
  -4  10  10        0.08        0.24      1.43 o 
  -3  10  10        9.06        6.90      2.62 o 
   4 -11  11        6.69        8.09      3.33 o 
   5 -11  11       72.86       74.44      4.76 o 
   1 -10  11        0.09        0.95      2.14 o 
   2 -10  11       32.28       33.30      4.28 o 
   3 -10  11        2.37        5.47      2.62 o 
   4 -10  11        7.71        5.47      1.90 o 
   5 -10  11      328.91      399.70     13.32 o 
   6 -10  11        7.61        4.76      1.90 o 
   7 -10  11        0.26        2.62      2.14 o 
   8 -10  11        5.37        5.71      1.43 o 
  -1  -9  11       61.43       55.42      9.28 o 
   0  -9  11       50.89       48.99      7.61 o 
   1  -9  11        0.98        2.14      2.38 o 
   2  -9  11        0.82        1.19      1.66 o 
   3  -9  11        3.37        4.04      1.66 o 
   4  -9  11        0.20        0.24      1.43 o 
   5  -9  11       40.30       41.14      3.57 o 
   6  -9  11      139.11      145.81     12.84 o 
   7  -9  11        0.79        4.28      1.90 o 
  -2  -8  11        0.49        1.12      1.25 o 
  -1  -8  11        1.76        0.87      0.55 o 
   0  -8  11       69.96       72.18      2.69 o 
   1  -8  11        6.22        7.20      1.30 o 
   2  -8  11        7.30        5.61      1.01 o 
   3  -8  11      102.52      107.75      4.28 o 
   4  -8  11        0.03        0.95      0.79 o 
   5  -8  11      509.26      557.61      9.52 o 
   6  -8  11        0.42        0.93      0.66 o 
   7  -8  11      226.59      231.70      5.23 o 
  -4  -7  11        7.26        5.64      2.03 o 
  -3  -7  11       20.28       15.69      1.82 o 
  -2  -7  11        1.97        2.76      0.82 o 
  -1  -7  11        0.18        0.83      1.15 o 
   0  -7  11        1.13        1.84      0.61 o 
   1  -7  11      179.88      193.98     10.35 o 
   2  -7  11       27.13       27.59      2.38 o 
   3  -7  11       18.88       22.36      2.16 o 
   4  -7  11      685.70      658.45     10.10 o 
   5  -7  11       49.75       34.96      6.42 o 
   6  -7  11       33.72       33.77      4.04 o 
   7  -7  11        9.63        6.59      1.31 o 
   8  -7  11       15.62       13.29      1.80 o 
   9  -7  11        8.67        8.29      1.42 o 
  10  -7  11        5.23        3.17      1.07 o 
  -5  -6  11        2.62        2.96      0.99 o 
  -4  -6  11        2.30        0.84      0.58 o 
  -3  -6  11        6.85        2.48      0.49 o 
  -2  -6  11        2.88        2.53      0.51 o 
  -1  -6  11       33.48       32.88      2.45 o 
   0  -6  11       42.29       39.90      3.65 o 
   1  -6  11      341.75      372.40      8.33 o 
   2  -6  11       46.20       40.66      5.11 o 
   3  -6  11       40.97       45.62      4.40 o 
   4  -6  11       14.46       14.39      1.68 o 
   5  -6  11        6.12        3.57      0.71 o 
   6  -6  11      172.69      164.08      5.47 o 
   7  -6  11        3.81        3.61      0.63 o 
   8  -6  11       34.08       25.75      1.67 o 
   9  -6  11        0.81        2.85      1.01 o 
  10  -6  11       34.68       31.12      4.99 o 
  -6  -5  11       32.35       26.66      1.96 o 
  -5  -5  11       19.76       20.06      1.35 o 
  -4  -5  11       85.72       75.89      3.15 o 
  -3  -5  11      199.88      219.32      5.69 o 
  -2  -5  11       12.49       12.67      0.93 o 
  -1  -5  11      376.60      392.65      4.79 o 
   0  -5  11      615.68      591.38     15.24 o 
   1  -5  11        1.70        0.48      0.95 o 
   2  -5  11        4.90        2.76      0.79 o 
   3  -5  11       85.02       88.95      7.07 o 
   4  -5  11      327.21      343.04      6.20 o 
   5  -5  11      212.34      200.68      5.52 o 
   6  -5  11       15.52       14.19      1.09 o 
   7  -5  11       40.78       35.55      2.07 o 
   8  -5  11        0.31        1.08      0.76 o 
   9  -5  11       35.11       34.40      2.78 o 
  10  -5  11      102.14      124.23      7.47 o 
  -7  -4  11        0.29        1.34      0.47 o 
  -6  -4  11        1.03        1.00      0.47 o 
  -5  -4  11       11.84       11.77      0.98 o 
  -4  -4  11       24.48       16.30      1.04 o 
  -3  -4  11       16.63       14.61      1.10 o 
  -2  -4  11      201.23      192.89      5.79 o 
  -1  -4  11      233.18      224.36      8.08 o 
   0  -4  11       51.95       49.51      3.93 o 
   1  -4  11        3.68        4.41      0.66 o 
   2  -4  11        5.24        4.55      0.69 o 
   3  -4  11      443.88      446.02      6.05 o 
   4  -4  11       82.04       77.95      4.38 o 
   5  -4  11      379.81      378.74     12.40 o 
   6  -4  11     1601.60     1704.44     17.66 o 
   7  -4  11       83.91       73.04      3.11 o 
   8  -4  11       34.24       36.00      1.98 o 
   9  -4  11        8.64        6.90      1.23 o 
  10  -4  11        0.19        1.74      0.82 o 
  -7  -3  11       57.92       51.35      3.04 o 
  -6  -3  11        7.89        9.98      1.09 o 
  -5  -3  11      107.83       96.01      3.30 o 
  -4  -3  11        0.26        1.73      0.69 o 
  -3  -3  11       17.97       19.04      1.41 o 
  -2  -3  11      148.75      145.95      6.87 o 
  -1  -3  11      259.28      266.03      6.22 o 
   0  -3  11       62.20       58.95      3.75 o 
   1  -3  11      188.79      183.76      2.73 o 
   2  -3  11       29.45       43.61      4.35 o 
   3  -3  11       48.52       48.90      2.78 o 
   4  -3  11      132.82      132.24      5.90 o 
   5  -3  11      111.09      107.45      4.19 o 
   6  -3  11      132.67      124.40      6.39 o 
   7  -3  11        0.65        2.08      0.43 o 
   8  -3  11       10.63       10.31      1.61 o 
   9  -3  11        0.82        1.95      0.80 o 
  -8  -2  11        8.62       10.49      3.09 o 
  -7  -2  11       30.45       30.74      2.21 o 
  -6  -2  11       50.92       59.35      2.95 o 
  -5  -2  11      109.73      111.08      2.21 o 
  -4  -2  11        0.96        1.49      0.56 o 
  -3  -2  11        7.72       10.18      1.00 o 
  -2  -2  11        1.23        1.07      0.20 o 
  -1  -2  11      654.94      684.16      9.66 o 
   0  -2  11       10.91       13.52      1.06 o 
   1  -2  11     1243.17     1313.05     15.91 o 
   2  -2  11       11.16        9.13      0.66 o 
   3  -2  11       14.67       12.24      0.93 o 
   4  -2  11        0.01        1.07      0.36 o 
   5  -2  11       10.38        9.07      0.95 o 
   6  -2  11     1064.50     1150.31     10.76 o 
   7  -2  11        0.27        2.01      0.61 o 
   8  -2  11        0.05        0.48      0.53 o 
   9  -2  11       11.06       10.66      1.27 o 
  -9  -1  11       18.73       19.57      2.93 o 
  -8  -1  11        0.27        2.04      0.44 o 
  -7  -1  11        3.92        3.62      0.81 o 
  -6  -1  11      615.61      657.63     16.42 o 
  -5  -1  11      274.91      277.82      5.54 o 
  -4  -1  11      163.55      173.47      5.19 o 
  -3  -1  11       41.33       36.99      2.37 o 
  -2  -1  11      272.91      283.41      4.74 o 
  -1  -1  11       26.28       19.99      2.20 o 
   0  -1  11     1272.47     1250.53     24.14 o 
   1  -1  11      216.29      194.99      4.78 o 
   2  -1  11      175.49      162.60      3.94 o 
   3  -1  11      110.74      104.73      4.97 o 
   4  -1  11      760.28      749.43     10.29 o 
   5  -1  11      365.11      363.06      5.41 o 
   6  -1  11      168.29      168.92      5.18 o 
   7  -1  11       23.67       24.12      2.01 o 
   8  -1  11       32.07       31.80      2.08 o 
   9  -1  11       23.47       30.21      3.87 o 
  -9   0  11        3.26        2.84      0.71 o 
  -8   0  11        0.57        1.59      0.62 o 
  -7   0  11       51.88       55.24      2.88 o 
  -6   0  11       56.04       46.32      2.54 o 
  -5   0  11        0.26        1.46      0.40 o 
  -4   0  11       77.51       85.90      4.26 o 
  -3   0  11      278.20      308.75      4.46 o 
  -2   0  11      447.46      464.24      5.54 o 
  -1   0  11      188.69      191.61      4.58 o 
   0   0  11       19.99       21.63      1.85 o 
   1   0  11     1088.84     1156.17      8.47 o 
   2   0  11      187.70      161.79      3.48 o 
   3   0  11       28.27       34.72      5.47 o 
   4   0  11      944.68      993.23     19.23 o 
   5   0  11      238.10      227.11      4.17 o 
   6   0  11       38.17       38.14      2.11 o 
   7   0  11        4.51        6.69      0.88 o 
   8   0  11      106.94      111.05      4.80 o 
 -10   1  11       26.53       28.74      4.42 o 
  -9   1  11       37.05       33.46      2.27 o 
  -8   1  11       65.68       66.51      3.47 o 
  -7   1  11        6.86        6.02      1.27 o 
  -6   1  11        1.28        1.62      0.41 o 
  -5   1  11      173.39      177.43      5.14 o 
  -4   1  11       13.78       14.23      1.00 o 
  -3   1  11       27.97       30.86      1.43 o 
  -2   1  11      354.05      349.15      4.23 o 
  -1   1  11      513.58      481.55      7.70 o 
   0   1  11       18.29       16.11      1.25 o 
   1   1  11       14.23        7.44      0.71 o 
   2   1  11      151.75      168.06      8.14 o 
   3   1  11      116.13      110.60      5.70 o 
   4   1  11       46.76       59.33      2.85 o 
   5   1  11        0.49        0.75      0.68 o 
   6   1  11       41.48       37.06      1.93 o 
   7   1  11       27.85       27.26      1.49 o 
   8   1  11        2.86        3.31      0.69 o 
 -10   2  11        0.64        0.54      0.74 o 
  -9   2  11       73.79       72.28      3.44 o 
  -8   2  11        4.46        4.90      0.79 o 
  -7   2  11      191.41      187.28      3.38 o 
  -6   2  11       54.04       57.79      2.64 o 
  -5   2  11        6.69        7.21      0.85 o 
  -4   2  11      336.36      361.56      3.93 o 
  -3   2  11       22.12       29.45      3.32 o 
  -2   2  11     1138.66     1206.72     16.21 o 
  -1   2  11       19.22       22.83      1.48 o 
   0   2  11        2.03        2.34      0.29 o 
   1   2  11       76.07       70.65      2.75 o 
   2   2  11      120.91      107.70      6.70 o 
   3   2  11       11.89        6.59      0.94 o 
   4   2  11      103.26       82.30      2.33 o 
   5   2  11      217.11      214.97      4.73 o 
   6   2  11      122.10      119.18      4.60 o 
   7   2  11        6.81        6.76      1.50 o 
 -10   3  11        1.37        1.85      0.71 o 
  -9   3  11      105.27      120.16      3.98 o 
  -8   3  11        1.74        2.64      0.69 o 
  -7   3  11       59.18       56.82      2.41 o 
  -6   3  11      118.53      120.91      9.75 o 
  -5   3  11       29.51       35.20      2.39 o 
  -4   3  11      209.25      217.81      6.39 o 
  -3   3  11      140.96      139.41      4.10 o 
  -2   3  11      188.68      191.60      6.12 o 
  -1   3  11      117.20      114.65      2.50 o 
   0   3  11      951.40      967.40     10.59 o 
   1   3  11       40.70       30.32      2.34 o 
   2   3  11       64.91       72.79      3.25 o 
   3   3  11       40.67       35.52      2.02 o 
   4   3  11       16.72       22.82      2.16 o 
   5   3  11        1.38        3.21      0.68 o 
   6   3  11       54.44       64.22      2.84 o 
 -10   4  11        0.38        2.27      0.67 o 
  -9   4  11        7.72        6.04      1.32 o 
  -8   4  11      109.06      115.44      5.74 o 
  -7   4  11      502.41      548.63      7.50 o 
  -6   4  11        0.95        1.37      0.36 o 
  -5   4  11        2.17        1.71      0.38 o 
  -4   4  11      156.73      170.27      6.01 o 
  -3   4  11       65.12       60.76      2.00 o 
  -2   4  11        1.90        0.90      0.23 o 
  -1   4  11        0.20        0.62      0.85 o 
   0   4  11       43.22       45.22      3.02 o 
   1   4  11      230.30      241.86      4.53 o 
   2   4  11      489.23      486.82      6.36 o 
   3   4  11        9.13        9.31      1.07 o 
   4   4  11       41.79       40.25      2.33 o 
   5   4  11       36.73       31.60      1.79 o 
   6   4  11       58.05       60.89      3.53 o 
 -10   5  11       15.15       17.14      3.33 o 
  -9   5  11        0.57        1.61      0.77 o 
  -8   5  11       12.20       11.99      1.32 o 
  -7   5  11       32.45       32.46      2.09 o 
  -6   5  11       48.85       45.27      2.37 o 
  -5   5  11        5.17        4.98      1.01 o 
  -4   5  11       23.05       33.20      1.80 o 
  -3   5  11      182.71      175.90      9.44 o 
  -2   5  11      515.98      556.10      7.86 o 
  -1   5  11      128.69      126.57      6.11 o 
   0   5  11       15.45       17.15      1.41 o 
   1   5  11       20.46       14.06      1.13 o 
   2   5  11        4.73        4.25      1.14 o 
   3   5  11      109.67      121.07      4.84 o 
   4   5  11       55.80       60.74      3.43 o 
   5   5  11       26.32       20.05      1.59 o 
 -10   6  11       56.56       56.37      3.81 o 
  -9   6  11        9.29       10.46      2.62 o 
  -8   6  11        0.89        1.19      1.43 o 
  -7   6  11       90.81       87.43      4.08 o 
  -6   6  11       16.39       11.56      0.81 o 
  -5   6  11       64.05       51.97      4.51 o 
  -4   6  11      763.54      824.20     48.93 o 
  -3   6  11     1105.25     1193.56     26.39 o 
  -2   6  11       98.24       97.05      2.13 o 
  -1   6  11       16.42       16.40      1.44 o 
   0   6  11       10.84        7.53      1.00 o 
   1   6  11        0.31        1.23      0.51 o 
   2   6  11       62.63       65.68      4.67 o 
   3   6  11       18.56       24.90      1.56 o 
   4   6  11        2.17        1.90      0.59 o 
 -10   7  11       16.55       13.08      2.62 o 
  -9   7  11        2.39        0.95      0.95 o 
  -8   7  11       94.84       92.52      9.04 o 
  -7   7  11       46.83       49.58      4.52 o 
  -6   7  11       78.51       68.06      4.77 o 
  -5   7  11        5.17        1.90      1.07 o 
  -4   7  11       69.59       56.84      3.81 o 
  -3   7  11       32.03       36.63      3.81 o 
  -2   7  11       89.40       82.01      5.71 o 
  -1   7  11       15.66       13.52      1.31 o 
   0   7  11        0.99        1.02      0.33 o 
   1   7  11        3.38        2.31      0.50 o 
   2   7  11      509.19      666.60      5.70 o 
 -10   8  11        0.05        1.43      2.14 o 
  -9   8  11       11.26        9.99      2.38 o 
  -8   8  11      193.89      236.21      6.66 o 
  -7   8  11        5.57        3.33      0.91 o 
  -6   8  11        0.07        0.69      0.74 o 
  -5   8  11        7.52        4.05      2.50 o 
  -4   8  11      125.68      144.86      5.47 o 
  -3   8  11        5.86        4.76      1.43 o 
  -2   8  11        1.91        2.38      1.66 o 
  -1   8  11      161.03      167.93     20.22 o 
   0   8  11        4.69        1.43      1.66 o 
   1   8  11        4.58        5.95      2.14 o 
  -9   9  11        5.85        4.99      1.43 o 
  -8   9  11        7.60        7.37      1.66 o 
  -7   9  11        0.02        1.73      1.43 o 
  -6   9  11       13.46       10.63      1.76 o 
  -5   9  11       23.98       21.39      2.60 o 
  -4   9  11       50.57       55.89      3.57 o 
  -3   9  11       23.05       14.75      3.57 o 
  -2   9  11      234.61      289.51      8.09 o 
  -1   9  11       24.29       15.93      3.09 o 
  -8  10  11       12.09        8.56      2.85 o 
  -7  10  11        0.09        3.81      2.14 o 
  -6  10  11       48.41       39.87      5.13 o 
  -5  10  11        2.39        2.54      0.97 o 
  -4  10  11       20.20       17.36      3.81 o 
  -3  10  11        1.09        2.14      1.66 o 
   1 -10  12        2.42        2.38      1.66 o 
   2 -10  12       79.28       89.67     12.61 o 
   3 -10  12       70.08       88.71     10.70 o 
   4 -10  12       44.35       54.46      4.28 o 
   5 -10  12       89.68      104.65      5.47 o 
   6 -10  12       13.50        9.51      3.57 o 
   7 -10  12        4.02        4.76      2.62 o 
   8 -10  12       12.08       12.60      2.38 o 
  -1  -9  12       40.55       45.43      3.81 o 
   0  -9  12        9.29        9.51      1.90 o 
   1  -9  12      108.29       92.52     16.65 o 
   2  -9  12        4.05        4.04      2.38 o 
   3  -9  12       15.48       14.51      2.62 o 
   4  -9  12      137.56      153.18      5.71 o 
   5  -9  12      389.09      474.45      9.76 o 
   6  -9  12      175.39      202.90     10.23 o 
   7  -9  12       52.21       48.99      9.51 o 
  -2  -8  12        1.37        1.10      0.51 o 
  -1  -8  12      139.87      163.40      4.87 o 
   0  -8  12       96.76      102.05      7.46 o 
   1  -8  12       22.28       20.46      3.45 o 
   2  -8  12       33.86       36.50      3.57 o 
   3  -8  12       47.37       50.58      6.30 o 
   4  -8  12       14.53       16.63      3.92 o 
   5  -8  12      202.44      225.61      4.20 o 
   6  -8  12       31.79       28.99      2.33 o 
   7  -8  12      145.15      139.86      7.37 o 
   8  -8  12        3.46        3.81      0.95 o 
  -4  -7  12        3.02        2.75      1.14 o 
  -3  -7  12       75.91       70.48      8.82 o 
  -2  -7  12        0.15        1.13      0.72 o 
  -1  -7  12        5.85        4.38      1.31 o 
   0  -7  12       14.38       13.40      1.90 o 
   1  -7  12        3.93        2.17      0.74 o 
   2  -7  12       37.94       32.00      2.37 o 
   3  -7  12       32.32       37.34      3.09 o 
   4  -7  12        1.48        0.54      0.57 o 
   5  -7  12       78.84       68.46      7.73 o 
   6  -7  12       58.77       58.51      6.42 o 
   7  -7  12      315.06      335.49     27.24 o 
   8  -7  12        0.53        1.09      0.59 o 
   9  -7  12        1.87        1.51      0.74 o 
  -5  -6  12        1.82        2.52      0.73 o 
  -4  -6  12        3.87        2.51      0.53 o 
  -3  -6  12       20.52       14.50      1.39 o 
  -2  -6  12       23.82       29.04      3.09 o 
  -1  -6  12       73.79       78.43      6.31 o 
   0  -6  12       50.62       50.30      4.16 o 
   1  -6  12      119.14      117.06      3.46 o 
   2  -6  12       24.96       22.36      2.62 o 
   3  -6  12       56.05       68.50      6.90 o 
   4  -6  12      133.41      154.14     12.61 o 
   5  -6  12       25.10       28.78      1.90 o 
   6  -6  12       96.82      103.79      3.21 o 
   7  -6  12       94.54       93.15      6.78 o 
   8  -6  12       70.73       61.67      3.45 o 
   9  -6  12        1.01        2.14      0.84 o 
  10  -6  12       32.40       29.24      3.42 o 
  -6  -5  12       10.65       10.79      1.56 o 
  -5  -5  12        2.15        1.77      0.65 o 
  -4  -5  12        9.88        7.83      0.96 o 
  -3  -5  12       18.89       18.15      1.16 o 
  -2  -5  12        1.15        1.50      0.82 o 
  -1  -5  12       92.11       88.19      3.43 o 
   0  -5  12      729.35      793.49     13.97 o 
   1  -5  12       15.99       16.89      2.14 o 
   2  -5  12       15.30       20.81      4.28 o 
   3  -5  12       78.09       76.82      4.58 o 
   4  -5  12      118.05      118.37      7.02 o 
   5  -5  12       23.76       23.22      1.85 o 
   6  -5  12       48.35       45.75      2.16 o 
   7  -5  12      222.22      202.90      7.38 o 
   8  -5  12       30.80       28.26      1.86 o 
   9  -5  12        0.17        1.70      0.63 o 
  10  -5  12        7.42        6.60      1.06 o 
  -7  -4  12      158.79      191.41     14.32 o 
  -6  -4  12        0.88        2.69      0.62 o 
  -5  -4  12       13.92       14.35      1.17 o 
  -4  -4  12       42.86       34.48      1.61 o 
  -3  -4  12      279.77      289.57      5.34 o 
  -2  -4  12      381.04      396.74      5.42 o 
  -1  -4  12      843.27      877.40     16.31 o 
   0  -4  12      201.77      206.91      7.17 o 
   1  -4  12        2.58        4.59      0.69 o 
   2  -4  12      286.58      300.77     33.80 o 
   3  -4  12      425.66      439.10      9.06 o 
   4  -4  12       21.90       24.80      2.42 o 
   5  -4  12       53.88       50.43      2.00 o 
   6  -4  12      533.30      606.43      9.90 o 
   7  -4  12       44.31       39.77      2.12 o 
   8  -4  12        0.32        2.66      0.56 o 
   9  -4  12        6.52        6.50      1.77 o 
  -7  -3  12        0.54        1.69      0.50 o 
  -6  -3  12       25.32       19.06      1.33 o 
  -5  -3  12       46.87       40.94      1.83 o 
  -4  -3  12       39.27       35.46      1.95 o 
  -3  -3  12        0.07        1.78      0.72 o 
  -2  -3  12       27.09       25.77      2.15 o 
  -1  -3  12        3.26        4.28      0.95 o 
   0  -3  12       65.62       57.36      2.76 o 
   1  -3  12       16.50       16.90      1.00 o 
   2  -3  12      650.54      668.24      8.76 o 
   3  -3  12       32.27       30.78      3.00 o 
   4  -3  12       13.89       13.85      1.36 o 
   5  -3  12      125.91      131.89      4.86 o 
   6  -3  12      586.77      635.15      7.99 o 
   7  -3  12       18.86       16.61      1.32 o 
   8  -3  12       12.46        6.54      1.08 o 
   9  -3  12        6.09        3.61      0.89 o 
  -8  -2  12       14.04       12.13      1.96 o 
  -7  -2  12      143.63      148.46      7.93 o 
  -6  -2  12        7.31        8.65      0.95 o 
  -5  -2  12       21.97       24.67      1.27 o 
  -4  -2  12        4.28        7.09      0.95 o 
  -3  -2  12        3.00        3.76      0.71 o 
  -2  -2  12        3.67        1.70      0.59 o 
  -1  -2  12      118.48      120.38      4.67 o 
   0  -2  12      638.07      675.82     12.28 o 
   1  -2  12      217.11      204.01      4.12 o 
   2  -2  12        0.81        0.72      0.29 o 
   3  -2  12      252.33      218.19      9.04 o 
   4  -2  12       13.25       16.65      1.48 o 
   5  -2  12       21.28       18.77      1.54 o 
   6  -2  12      174.96      193.12      3.34 o 
   7  -2  12        6.00        8.67      1.27 o 
   8  -2  12       18.89       17.10      2.36 o 
   9  -2  12       13.87        9.54      1.22 o 
  -9  -1  12       13.88       13.74      1.30 o 
  -8  -1  12       28.78       21.97      1.78 o 
  -7  -1  12       12.48       11.01      1.03 o 
  -6  -1  12       42.45       35.77      1.80 o 
  -5  -1  12      462.58      494.01      6.81 o 
  -4  -1  12       13.92       11.76      1.03 o 
  -3  -1  12       76.10       93.58      4.66 o 
  -2  -1  12      151.40      154.25      2.97 o 
  -1  -1  12      309.10      345.25      6.84 o 
   0  -1  12      464.17      446.20      4.38 o 
   1  -1  12      592.87      609.42      8.36 o 
   2  -1  12       93.19      110.71      5.25 o 
   3  -1  12      157.81      145.21      5.21 o 
   4  -1  12       24.02       24.78      2.33 o 
   5  -1  12      383.15      396.67      9.87 o 
   6  -1  12        1.01        1.19      0.50 o 
   7  -1  12      107.93      114.30      4.77 o 
   8  -1  12       60.69       63.06      5.43 o 
   9  -1  12       18.22       17.21      2.43 o 
  -9   0  12        7.16        5.67      0.85 o 
  -8   0  12       14.90       17.33      2.75 o 
  -7   0  12        0.59        0.89      0.54 o 
  -6   0  12        5.51        4.47      0.68 o 
  -5   0  12      243.35      240.68      7.03 o 
  -4   0  12        1.01        1.96      0.48 o 
  -3   0  12        0.03        1.26      0.42 o 
  -2   0  12      414.63      436.53     10.64 o 
  -1   0  12      672.59      692.13      7.85 o 
   0   0  12      401.79      427.32      4.29 o 
   1   0  12      247.41      270.87      7.97 o 
   2   0  12       67.54       60.90      4.48 o 
   3   0  12      192.68      179.99      5.94 o 
   4   0  12      988.53     1030.05     22.23 o 
   5   0  12      151.59      157.46      5.97 o 
   6   0  12        0.26        0.94      0.43 o 
   7   0  12       29.26       31.25      2.03 o 
   8   0  12      117.81      138.78      6.77 o 
  -9   1  12       79.28       70.13      5.63 o 
  -8   1  12      105.13      107.11      5.78 o 
  -7   1  12       71.72       66.11      3.91 o 
  -6   1  12        1.57        2.52      0.44 o 
  -5   1  12        5.64        7.19      0.81 o 
  -4   1  12      235.98      242.30      5.07 o 
  -3   1  12      494.60      522.53     10.04 o 
  -2   1  12      489.65      483.79      9.35 o 
  -1   1  12     1441.95     1456.45     14.33 o 
   0   1  12      268.11      244.66      3.98 o 
   1   1  12        9.35        9.72      0.96 o 
   2   1  12      463.81      489.39     12.38 o 
   3   1  12       44.35       43.90      2.56 o 
   4   1  12       67.86       56.08      2.60 o 
   5   1  12       18.21       19.68      1.11 o 
   6   1  12       79.19       90.67      3.68 o 
   7   1  12       16.07       20.09      1.45 o 
   8   1  12        3.28        2.58      0.84 o 
 -10   2  12        0.34        2.53      0.69 o 
  -9   2  12       60.14       56.00      3.50 o 
  -8   2  12      168.03      188.23      4.82 o 
  -7   2  12       43.38       44.13      3.60 o 
  -6   2  12        1.14        1.60      0.34 o 
  -5   2  12        7.71        7.41      0.71 o 
  -4   2  12       45.82       51.36      3.67 o 
  -3   2  12       59.51       50.36      9.15 o 
  -2   2  12      286.65      253.28      6.64 o 
  -1   2  12        8.24        8.61      0.80 o 
   0   2  12       87.64       71.24      3.89 o 
   1   2  12       13.17       11.78      0.79 o 
   2   2  12      179.72      169.81      5.24 o 
   3   2  12        0.55        1.15      0.83 o 
   4   2  12       94.59       80.87      3.83 o 
   5   2  12      324.78      331.43      4.45 o 
   6   2  12      102.32      100.18      3.52 o 
   7   2  12       21.91       18.91      1.74 o 
 -10   3  12       25.66       23.91      1.65 o 
  -9   3  12      204.22      237.73      6.03 o 
  -8   3  12      677.57      736.50      7.77 o 
  -7   3  12      335.57      367.62      6.25 o 
  -6   3  12       90.49       89.73      2.80 o 
  -5   3  12       34.20       29.18      2.03 o 
  -4   3  12      305.30      327.70      7.06 o 
  -3   3  12        8.04        8.22      1.01 o 
  -2   3  12      221.54      238.40      9.75 o 
  -1   3  12       20.57       15.40      1.11 o 
   0   3  12        5.82        5.93      0.63 o 
   1   3  12        0.68        1.09      0.27 o 
   2   3  12      180.59      167.68      4.24 o 
   3   3  12       56.61       54.27      2.51 o 
   4   3  12        1.88        0.62      0.56 o 
   5   3  12        0.74        2.19      0.60 o 
   6   3  12       21.57       26.66      1.63 o 
 -10   4  12        3.15        5.16      2.02 o 
  -9   4  12      153.50      162.08     10.73 o 
  -8   4  12       67.64       67.95      3.96 o 
  -7   4  12        1.39        1.67      0.44 o 
  -6   4  12       26.25       30.48      2.23 o 
  -5   4  12       83.46       77.97      3.19 o 
  -4   4  12       22.96       25.57      2.34 o 
  -3   4  12      464.96      458.66     12.85 o 
  -2   4  12        0.06        1.14      0.83 o 
  -1   4  12       49.87       42.92      2.33 o 
   0   4  12     1098.15     1117.60     18.74 o 
   1   4  12      219.79      217.96      5.18 o 
   2   4  12       32.01       20.81      1.37 o 
   3   4  12       33.81       30.76      1.55 o 
   4   4  12        5.24        4.66      0.69 o 
   5   4  12        1.02        2.42      0.75 o 
 -10   5  12        0.14        2.33      0.74 o 
  -9   5  12      118.57      125.61      3.67 o 
  -8   5  12      198.79      215.71      5.48 o 
  -7   5  12       15.36       14.67      0.93 o 
  -6   5  12       54.67       48.00      1.72 o 
  -5   5  12        8.31        9.92      1.03 o 
  -4   5  12       13.08       15.92      1.40 o 
  -3   5  12       62.65       55.54      4.71 o 
  -2   5  12      378.44      390.33      9.41 o 
  -1   5  12       74.01       78.74      2.50 o 
   0   5  12        4.96        2.95      0.48 o 
   1   5  12      111.94      103.66      5.52 o 
   2   5  12       10.93        8.97      0.88 o 
   3   5  12       18.50       19.16      1.33 o 
   4   5  12       61.79       58.15      2.62 o 
 -10   6  12        4.52        1.66      1.43 o 
  -9   6  12        4.51        4.99      1.90 o 
  -8   6  12        0.86        4.04      2.38 o 
  -7   6  12       70.03       64.07      1.67 o 
  -6   6  12        1.53        1.43      0.40 o 
  -5   6  12      322.73      316.97      6.82 o 
  -4   6  12       11.44        6.11      1.06 o 
  -3   6  12      831.98      913.69     12.26 o 
  -2   6  12       11.78        9.91      2.22 o 
  -1   6  12        5.61        6.01      0.67 o 
   0   6  12       53.16       51.16      3.54 o 
   1   6  12        1.35        1.92      0.41 o 
   2   6  12       65.50       64.26      3.31 o 
   3   6  12       12.36        8.00      1.20 o 
 -10   7  12        0.00        2.62      1.43 o 
  -9   7  12        6.72        5.71      1.90 o 
  -8   7  12       57.32       56.37      3.57 o 
  -7   7  12      109.37      107.99     10.70 o 
  -6   7  12        3.40        2.50      1.01 o 
  -5   7  12        0.21        1.07      0.50 o 
  -4   7  12        3.32        3.81      1.66 o 
  -3   7  12        1.18        1.43      1.66 o 
  -2   7  12       12.04       17.60      2.85 o 
  -1   7  12       10.28        9.20      3.09 o 
   0   7  12      107.13      110.54      7.78 o 
   1   7  12       18.21       17.46      4.52 o 
   2   7  12        5.33        2.14      1.43 o 
  -9   8  12        1.10        1.43      1.43 o 
  -8   8  12       88.33       96.80     11.65 o 
  -7   8  12       11.34        9.19      1.90 o 
  -6   8  12       36.26       32.12      4.40 o 
  -5   8  12        0.02        0.53      0.74 o 
  -4   8  12        3.41        2.62      1.19 o 
  -3   8  12        8.41        9.28      2.14 o 
  -2   8  12       20.50       17.12      2.62 o 
  -1   8  12       78.22       88.48     14.98 o 
   0   8  12        1.54        2.38      1.19 o 
   1   8  12       14.51       14.98      3.09 o 
  -9   9  12       13.21       11.89      2.38 o 
  -8   9  12       41.00       31.63      8.32 o 
  -7   9  12        0.31        0.45      1.07 o 
  -6   9  12       28.15       27.38      2.46 o 
  -5   9  12       50.95       38.09      4.17 o 
  -4   9  12        6.53        4.99      1.66 o 
  -3   9  12        0.05        0.71      1.43 o 
  -2   9  12       24.47       29.73      4.28 o 
  -1   9  12       77.86       78.01     13.08 o 
  -7  10  12        0.64        1.90      1.19 o 
  -6  10  12       36.13       37.62      6.42 o 
  -5  10  12        0.85        0.58      0.74 o 
   2 -10  13        3.48        2.62      1.66 o 
   3 -10  13        0.02        2.38      1.66 o 
   4 -10  13       38.01       39.96      3.81 o 
   5 -10  13       67.14       76.58      4.76 o 
   6 -10  13        0.19        1.90      1.66 o 
   7 -10  13        0.32        1.43      1.90 o 
   0  -9  13       33.98       27.11      7.37 o 
   1  -9  13       39.64       47.09      6.90 o 
   2  -9  13        0.44        2.38      1.66 o 
   3  -9  13        0.39        0.95      1.43 o 
   4  -9  13       41.73       40.43      3.57 o 
   5  -9  13       48.78       55.42      6.42 o 
   6  -9  13       45.71       48.52      8.32 o 
   7  -9  13        3.28        4.76      1.66 o 
  -2  -8  13       10.68        6.54      0.80 o 
  -1  -8  13        4.19        3.06      0.95 o 
   0  -8  13       92.50       89.39      6.57 o 
   1  -8  13      318.52      349.52      6.12 o 
   2  -8  13       13.35       14.61      1.90 o 
   3  -8  13        5.43        5.68      1.25 o 
   4  -8  13        0.26        1.48      0.74 o 
   5  -8  13      492.91      562.83     10.00 o 
   6  -8  13       80.35       98.47     10.94 o 
   7  -8  13      146.70      177.45      4.76 o 
  -3  -7  13      117.62      104.15      4.29 o 
  -2  -7  13        9.81        9.74      1.22 o 
  -1  -7  13       31.15       27.43      2.51 o 
   0  -7  13        1.23        2.85      0.74 o 
   1  -7  13       26.08       26.61      2.06 o 
   2  -7  13        2.34        2.38      1.55 o 
   3  -7  13        8.64        3.77      1.08 o 
   4  -7  13       31.38       40.31      3.47 o 
   5  -7  13       16.11       13.74      2.02 o 
   6  -7  13       20.98       15.70      2.38 o 
   7  -7  13       82.49       64.81      6.20 o 
   8  -7  13        5.11        4.23      1.07 o 
   9  -7  13       13.00        8.41      1.25 o 
  -4  -6  13       10.81       10.60      1.15 o 
  -3  -6  13       12.33        8.25      1.14 o 
  -2  -6  13        0.00        2.11      0.69 o 
  -1  -6  13        3.15        3.94      2.02 o 
   0  -6  13       59.79       61.38      4.88 o 
   1  -6  13        2.80        2.17      0.61 o 
   2  -6  13        1.94        2.33      0.83 o 
   3  -6  13       61.14       70.41      3.05 o 
   4  -6  13      161.65      168.31      6.80 o 
   5  -6  13      334.90      343.82     13.09 o 
   6  -6  13       30.19       24.37      2.34 o 
   7  -6  13       10.59        8.73      1.01 o 
   8  -6  13        0.02        1.50      1.31 o 
   9  -6  13        7.30        7.35      1.90 o 
  -5  -5  13        1.01        0.64      0.72 o 
  -4  -5  13       14.79       13.98      1.20 o 
  -3  -5  13       57.23       63.64      3.09 o 
  -2  -5  13        5.28        2.66      0.54 o 
  -1  -5  13      146.22      151.79      6.06 o 
   0  -5  13       29.41       27.76      4.16 o 
   1  -5  13       74.28       66.80      3.11 o 
   2  -5  13       44.22       40.57      2.37 o 
   3  -5  13      499.34      518.96     12.14 o 
   4  -5  13       18.55       27.82      2.34 o 
   5  -5  13        3.38        1.73      0.95 o 
   6  -5  13       72.25       77.94      2.71 o 
   7  -5  13        3.93        4.67      0.84 o 
   8  -5  13        8.35        7.79      2.62 o 
   9  -5  13        0.44        1.38      0.48 o 
  -6  -4  13        1.55        2.31      0.65 o 
  -5  -4  13       17.23       18.36      1.22 o 
  -4  -4  13        0.43        2.46      0.60 o 
  -3  -4  13        0.13        1.42      0.51 o 
  -2  -4  13       70.25       72.40      4.02 o 
  -1  -4  13       30.35       33.35      2.62 o 
   0  -4  13        1.00        0.52      0.22 o 
   1  -4  13       44.10       51.61      4.99 o 
   2  -4  13        0.14        1.43      0.95 o 
   3  -4  13        0.46        3.34      1.55 o 
   4  -4  13      289.99      274.69      9.84 o 
   5  -4  13       27.11       25.04      1.69 o 
   6  -4  13      186.41      194.04      4.67 o 
   7  -4  13       25.75       25.44      2.61 o 
   8  -4  13        1.10        1.50      0.68 o 
   9  -4  13       88.73       87.55      5.75 o 
  -7  -3  13        8.23        7.09      1.67 o 
  -6  -3  13        3.88        5.02      0.84 o 
  -5  -3  13       41.87       42.24      1.78 o 
  -4  -3  13      247.82      255.94      5.89 o 
  -3  -3  13      632.11      658.81      6.85 o 
  -2  -3  13      204.86      200.12      6.66 o 
  -1  -3  13      100.23       90.29      4.57 o 
   0  -3  13       75.61       71.80      4.87 o 
   1  -3  13        1.03        2.16      0.50 o 
   2  -3  13      143.73      157.96     11.42 o 
   3  -3  13        0.76        0.84      0.37 o 
   4  -3  13      203.79      201.62      5.88 o 
   5  -3  13      932.98     1004.05     10.41 o 
   6  -3  13      132.37      131.86      4.26 o 
   7  -3  13        5.70        3.72      0.50 o 
   8  -3  13       26.61       18.41      2.84 o 
   9  -3  13       28.01       32.04      3.88 o 
  -8  -2  13       10.39       10.30      1.24 o 
  -7  -2  13       16.26       13.76      2.17 o 
  -6  -2  13       67.60       63.22      2.11 o 
  -5  -2  13        0.71        1.89      0.86 o 
  -4  -2  13       12.63       14.40      1.93 o 
  -3  -2  13      865.13      958.38     11.78 o 
  -2  -2  13        0.03        0.98      0.48 o 
  -1  -2  13       83.47       76.91      3.78 o 
   0  -2  13      345.51      332.22      4.30 o 
   1  -2  13       86.35       89.15      3.57 o 
   2  -2  13        1.23        2.14      0.67 o 
   3  -2  13        9.20        9.11      1.18 o 
   4  -2  13      945.36      967.83     13.66 o 
   5  -2  13     1368.64     1488.73     16.68 o 
   6  -2  13        0.51        1.37      0.66 o 
   7  -2  13        1.28        3.13      0.57 o 
   8  -2  13      168.53      194.53      8.81 o 
   9  -2  13       22.80       21.34      1.81 o 
  -8  -1  13       14.39       12.65      1.28 o 
  -7  -1  13        0.03        1.22      0.49 o 
  -6  -1  13       39.23       34.18      1.94 o 
  -5  -1  13      120.01      109.93      2.70 o 
  -4  -1  13        8.97        7.02      0.92 o 
  -3  -1  13       87.99       88.39      3.15 o 
  -2  -1  13      282.25      271.38      7.81 o 
  -1  -1  13       48.45       46.00      2.72 o 
   0  -1  13      277.21      275.11      5.25 o 
   1  -1  13      340.88      347.20      8.50 o 
   2  -1  13       67.57       67.79      7.14 o 
   3  -1  13       96.88      101.45      7.61 o 
   4  -1  13      953.26     1013.92     20.49 o 
   5  -1  13        3.64        4.90      0.72 o 
   6  -1  13        8.03        6.03      0.96 o 
   7  -1  13       42.40       42.92      2.60 o 
   8  -1  13       28.99       27.78      3.12 o 
  -9   0  13      252.42      302.16      4.22 o 
  -8   0  13       30.40       31.42      2.61 o 
  -7   0  13       59.63       60.60      2.71 o 
  -6   0  13        0.61        2.64      0.91 o 
  -5   0  13       13.93       13.95      1.04 o 
  -4   0  13       52.00       45.40      1.80 o 
  -3   0  13      159.05      166.94      3.66 o 
  -2   0  13       27.58       21.38      1.51 o 
  -1   0  13      327.84      341.52      6.10 o 
   0   0  13        3.71        3.81      0.95 o 
   1   0  13       70.03       66.24      4.46 o 
   2   0  13       18.64       20.20      2.86 o 
   3   0  13       45.06       57.35      3.92 o 
   4   0  13       36.57       40.24      2.13 o 
   5   0  13       37.19       36.47      4.35 o 
   6   0  13      104.36      110.93      3.82 o 
   7   0  13       99.50      111.72      4.53 o 
   8   0  13       18.31       18.78      2.05 o 
  -9   1  13        0.01        1.00      0.54 o 
  -8   1  13        0.01        2.04      0.55 o 
  -7   1  13        8.73        8.46      0.99 o 
  -6   1  13       79.27       76.84      2.57 o 
  -5   1  13      289.06      304.39      8.79 o 
  -4   1  13      329.21      308.76      5.24 o 
  -3   1  13      534.96      585.06      8.48 o 
  -2   1  13      640.03      677.13     10.72 o 
  -1   1  13       21.89       20.06      1.36 o 
   0   1  13      786.00      829.36     11.10 o 
   1   1  13       21.21       16.89      2.62 o 
   2   1  13      206.87      207.28      6.50 o 
   3   1  13       13.68       12.02      0.97 o 
   4   1  13      193.45      177.24      5.33 o 
   5   1  13       58.17       57.21      1.98 o 
   6   1  13       50.83       52.92      2.71 o 
   7   1  13       22.40       20.52      1.87 o 
 -10   2  13       83.05       83.89      7.22 o 
  -9   2  13       42.29       43.43      3.28 o 
  -8   2  13      312.75      345.90      8.24 o 
  -7   2  13      131.18      137.04      3.83 o 
  -6   2  13        2.30        1.30      0.51 o 
  -5   2  13      264.24      280.90      8.24 o 
  -4   2  13      336.52      365.10     11.07 o 
  -3   2  13      456.41      505.57     12.14 o 
  -2   2  13        0.48        0.95      0.95 o 
  -1   2  13       94.60       82.98      3.47 o 
   0   2  13        9.01        9.22      1.53 o 
   1   2  13      244.15      256.39     12.71 o 
   2   2  13       20.86       17.37      1.48 o 
   3   2  13        0.10        1.47      0.41 o 
   4   2  13        2.53        1.70      0.51 o 
   5   2  13      160.80      194.82      9.55 o 
   6   2  13       25.52       21.29      1.99 o 
   7   2  13        4.51        4.53      1.11 o 
 -10   3  13        6.85        5.35      1.54 o 
  -9   3  13      183.84      202.88      4.44 o 
  -8   3  13       81.13       89.06      4.95 o 
  -7   3  13      305.52      335.52      8.04 o 
  -6   3  13       44.12       47.33      3.70 o 
  -5   3  13       40.85       35.20      3.09 o 
  -4   3  13        6.44        6.09      2.62 o 
  -3   3  13       13.48       13.62      1.68 o 
  -2   3  13      234.81      240.77     11.98 o 
  -1   3  13      207.75      212.80     10.18 o 
   0   3  13      605.73      628.14     15.02 o 
   1   3  13      181.97      186.25      4.82 o 
   2   3  13      117.57      141.37      4.64 o 
   3   3  13        0.00        1.82      0.46 o 
   4   3  13       47.53       40.69      2.11 o 
   5   3  13        1.96        1.98      0.65 o 
   6   3  13       11.68       12.48      1.24 o 
 -10   4  13       56.89       50.67      5.41 o 
  -9   4  13      274.94      312.31      5.17 o 
  -8   4  13      727.91      854.42     11.06 o 
  -7   4  13      174.14      180.31      7.02 o 
  -6   4  13       35.94       36.70      2.81 o 
  -5   4  13        3.14        2.60      0.73 o 
  -4   4  13       62.52       76.15      5.01 o 
  -3   4  13      304.59      316.55      8.02 o 
  -2   4  13      790.23      848.75     20.96 o 
  -1   4  13      177.79      165.01      7.60 o 
   0   4  13        0.27        0.38      0.23 o 
   1   4  13        4.37        6.69      0.66 o 
   2   4  13       64.48       58.17      3.26 o 
   3   4  13        2.66        3.32      0.79 o 
   4   4  13        0.00        1.45      0.58 o 
   5   4  13        2.10        3.86      0.89 o 
 -10   5  13       16.53       15.84      2.72 o 
  -9   5  13        0.10        1.13      0.83 o 
  -8   5  13        0.51        1.66      0.49 o 
  -7   5  13        2.49        2.46      0.52 o 
  -6   5  13       35.49       34.25      2.04 o 
  -5   5  13       79.88       70.18      3.76 o 
  -4   5  13       56.74       50.51      2.07 o 
  -3   5  13     1865.80     2163.52     21.73 o 
  -2   5  13       85.55       86.17      6.54 o 
  -1   5  13      651.14      692.02      7.76 o 
   0   5  13       23.78       21.53      1.40 o 
   1   5  13       42.16       40.37      2.78 o 
   2   5  13       37.75       30.72      2.26 o 
   3   5  13        0.04        1.38      0.45 o 
   4   5  13       18.19       16.81      1.28 o 
 -10   6  13        9.37        6.90      1.90 o 
  -9   6  13        4.32        4.04      2.14 o 
  -8   6  13       51.34       56.60      9.28 o 
  -7   6  13      423.51      470.71     16.54 o 
  -6   6  13        0.28        0.67      0.51 o 
  -5   6  13       23.67       18.39      1.72 o 
  -4   6  13      135.19      147.69      4.65 o 
  -3   6  13       11.16        7.69      2.26 o 
  -2   6  13       37.62       38.09      2.61 o 
  -1   6  13       79.88       77.08      6.94 o 
   0   6  13       57.17       58.60      2.39 o 
   1   6  13       41.65       43.89      2.92 o 
   2   6  13       57.66       65.30      2.95 o 
   3   6  13        0.53        1.54      0.58 o 
 -10   7  13        0.03        0.95      1.19 o 
  -9   7  13       58.93       63.03      4.76 o 
  -8   7  13        0.28        3.09      1.43 o 
  -7   7  13       24.99       22.33      2.97 o 
  -6   7  13       61.21       59.05      6.80 o 
  -5   7  13       27.37       23.10      2.23 o 
  -4   7  13       24.20       21.17      3.33 o 
  -3   7  13       69.70       69.93      3.57 o 
  -2   7  13       24.71       19.98      3.57 o 
  -1   7  13       24.92       22.12      2.62 o 
   0   7  13       61.11       78.72      7.14 o 
   1   7  13       38.68       46.85      3.57 o 
   2   7  13        1.36        3.57      2.14 o 
  -9   8  13       15.58       15.22      2.62 o 
  -8   8  13       11.57       12.37      2.85 o 
  -7   8  13       11.58       11.84      3.92 o 
  -6   8  13       13.24        6.58      2.38 o 
  -5   8  13       15.50       17.05      1.51 o 
  -4   8  13       12.58        8.32      1.90 o 
  -3   8  13        2.50        5.23      1.90 o 
  -2   8  13       12.82       23.78      3.33 o 
  -1   8  13       34.03       28.78      3.81 o 
   0   8  13       10.09        7.13      2.14 o 
  -8   9  13        0.98        3.57      1.66 o 
  -7   9  13        2.11        2.98      1.08 o 
  -6   9  13       23.16       15.94      2.11 o 
  -5   9  13       71.25       56.89      3.83 o 
  -4   9  13        2.33        1.66      1.19 o 
  -3   9  13        3.26        5.95      2.38 o 
  -2   9  13       40.91       43.05      3.33 o 
   2 -10  14       24.01       14.98      2.62 o 
   3 -10  14       30.85       23.07      5.47 o 
   4 -10  14       38.60       39.24      3.57 o 
   5 -10  14       45.35       44.00      3.57 o 
   6 -10  14       65.95       72.06      4.52 o 
   0  -9  14        0.17        1.66      1.19 o 
   1  -9  14       49.55       46.85      6.66 o 
   2  -9  14        9.11        8.32      3.09 o 
   3  -9  14       25.49       26.64      4.52 o 
   4  -9  14        5.02        7.13      2.62 o 
   5  -9  14        1.04        1.90      1.43 o 
   7  -9  14       90.52       77.54     12.61 o 
   8  -9  14        2.63        2.38      1.43 o 
  -2  -8  14        2.45        1.74      0.51 o 
  -1  -8  14       40.51       36.34      4.36 o 
   0  -8  14       85.43       96.63      3.26 o 
   1  -8  14        2.27        0.06      0.61 o 
   2  -8  14       34.98       39.20      2.50 o 
   3  -8  14        8.60        8.83      2.38 o 
   4  -8  14        0.64        1.27      0.64 o 
   5  -8  14       19.20       13.82      1.89 o 
   6  -8  14        1.49        1.82      1.31 o 
   7  -8  14       16.97       14.27      2.14 o 
  -3  -7  14       16.11       14.79      1.58 o 
  -2  -7  14       18.35       17.47      1.47 o 
  -1  -7  14       53.93       60.95      4.78 o 
   0  -7  14      229.62      271.61     17.84 o 
   1  -7  14       52.23       51.01      4.64 o 
   2  -7  14        1.29        1.85      2.26 o 
   3  -7  14       20.09       21.02      2.50 o 
   4  -7  14        0.02        1.55      0.59 o 
   5  -7  14        3.63        3.95      0.95 o 
   6  -7  14       15.39       14.03      1.90 o 
   7  -7  14      114.47      102.08      9.20 o 
   8  -7  14      158.90      186.86     12.01 o 
   9  -7  14       15.33       12.80      1.66 o 
  -4  -6  14        2.90        3.07      0.73 o 
  -3  -6  14        6.04        6.80      1.03 o 
  -2  -6  14       49.37       50.70      2.34 o 
  -1  -6  14       10.62        7.51      1.42 o 
   0  -6  14       90.37       88.21      8.09 o 
   1  -6  14       10.21        9.62      1.78 o 
   2  -6  14       80.95       78.36      2.63 o 
   3  -6  14      104.29       92.12      5.11 o 
   4  -6  14      232.96      230.05      7.85 o 
   5  -6  14       18.31        9.99      1.66 o 
   6  -6  14       23.62       18.91      2.73 o 
   7  -6  14        0.23        1.52      0.79 o 
   8  -6  14        9.68        9.99      2.14 o 
   9  -6  14        9.91       11.63      1.59 o 
  -5  -5  14       23.17       22.18      2.51 o 
  -4  -5  14        1.70        1.30      0.75 o 
  -3  -5  14        0.17        2.05      0.73 o 
  -2  -5  14        0.00        0.83      0.67 o 
  -1  -5  14        0.58        2.50      1.31 o 
   0  -5  14       85.02       88.25      5.25 o 
   1  -5  14        9.70        6.99      1.25 o 
   2  -5  14       17.20       21.40      3.03 o 
   3  -5  14        3.32        2.17      0.72 o 
   4  -5  14        9.92       14.07      2.38 o 
   5  -5  14        5.19        3.34      0.66 o 
   6  -5  14       21.01       25.65      1.90 o 
   7  -5  14        1.23        2.62      1.01 o 
   8  -5  14       18.14       16.98      1.93 o 
   9  -5  14        0.67        1.24      0.79 o 
  -6  -4  14        0.88        2.28      0.65 o 
  -5  -4  14        3.56        4.07      0.76 o 
  -4  -4  14        0.75        2.18      0.70 o 
  -3  -4  14        0.77        0.34      0.51 o 
  -2  -4  14     1760.09     1938.43     16.61 o 
  -1  -4  14     2290.59     2646.60     12.90 o 
   0  -4  14      325.14      360.88      5.08 o 
   1  -4  14        0.09        1.69      0.74 o 
   2  -4  14      291.51      317.56      5.69 o 
   3  -4  14      188.97      186.65     10.63 o 
   4  -4  14       50.52       42.12      2.35 o 
   5  -4  14        0.61        1.15      0.46 o 
   6  -4  14       59.70       51.47      2.77 o 
   7  -4  14        3.92        3.20      1.04 o 
   8  -4  14        3.61        3.73      0.82 o 
   9  -4  14       25.96       21.11      3.24 o 
  -7  -3  14       24.75       22.00      2.22 o 
  -6  -3  14       11.06       10.81      0.92 o 
  -5  -3  14        0.23        1.64      0.65 o 
  -4  -3  14       45.02       45.67      1.91 o 
  -3  -3  14       29.37       27.57      1.77 o 
  -2  -3  14     2318.85     2519.20     40.42 o 
  -1  -3  14      431.51      418.66      6.22 o 
   0  -3  14      342.22      339.41      6.44 o 
   1  -3  14        0.07        0.42      0.21 o 
   2  -3  14      167.12      168.93      6.21 o 
   3  -3  14      139.25      134.81     11.62 o 
   4  -3  14      358.90      353.51     23.44 o 
   5  -3  14      112.38      118.83      6.30 o 
   6  -3  14      110.33      111.77      3.08 o 
   7  -3  14       12.29        8.98      0.91 o 
   8  -3  14       15.16       16.78      1.89 o 
   9  -3  14       12.97       10.35      1.72 o 
  -8  -2  14        0.06        1.54      0.65 o 
  -7  -2  14        1.20        2.66      0.66 o 
  -6  -2  14       94.98      104.04      2.53 o 
  -5  -2  14        5.93        4.23      0.65 o 
  -4  -2  14        0.63        1.99      0.91 o 
  -3  -2  14       71.20       75.11      4.17 o 
  -2  -2  14        5.49        4.87      0.67 o 
  -1  -2  14       72.23       73.12      2.37 o 
   0  -2  14        0.03        0.81      0.48 o 
   1  -2  14      431.78      452.69     12.29 o 
   2  -2  14      329.94      358.24      7.65 o 
   3  -2  14       33.34       35.80      3.86 o 
   4  -2  14       30.33       27.66      1.78 o 
   5  -2  14      618.29      651.25     24.58 o 
   6  -2  14        0.23        1.60      0.60 o 
   7  -2  14        0.92        1.80      0.36 o 
   8  -2  14       18.55       16.62      1.72 o 
  -8  -1  14       26.48       22.62      2.27 o 
  -7  -1  14       63.72       61.44      3.55 o 
  -6  -1  14      145.66      147.47      4.29 o 
  -5  -1  14      107.00      107.45      4.05 o 
  -4  -1  14       78.74       79.30      3.23 o 
  -3  -1  14       45.63       53.53      3.21 o 
  -2  -1  14        3.93        2.64      0.60 o 
  -1  -1  14        8.57        8.63      0.68 o 
   0  -1  14      170.15      167.72      6.90 o 
   2  -1  14       79.75       90.98      7.26 o 
   3  -1  14      261.02      251.29      6.54 o 
   4  -1  14      232.96      245.78      7.12 o 
   5  -1  14      102.51      103.64      6.03 o 
   6  -1  14        4.62        4.27      0.71 o 
   7  -1  14       23.19       25.33      3.34 o 
   8  -1  14      181.37      235.65     15.13 o 
  -9   0  14       23.69       25.09      2.13 o 
  -8   0  14        0.00        1.79      0.56 o 
  -7   0  14       26.19       23.41      1.57 o 
  -6   0  14       40.62       38.42      2.27 o 
  -5   0  14       11.26       11.29      0.82 o 
  -4   0  14       39.18       42.11      2.18 o 
  -3   0  14      107.49      104.75      4.12 o 
  -2   0  14      517.96      539.34      8.83 o 
  -1   0  14        1.85        0.55      0.64 o 
   0   0  14     2914.00     3036.60    479.59 o 
   1   0  14      107.67      108.27     10.19 o 
   2   0  14      101.70       89.90      2.79 o 
   3   0  14       71.84       72.13      4.26 o 
   4   0  14        0.63        2.15      0.89 o 
   5   0  14        0.94        1.87      0.67 o 
   6   0  14        5.38        3.56      0.82 o 
   7   0  14        0.51        1.57      1.21 o 
   8   0  14        1.97        4.27      2.62 o 
  -9   1  14       11.84       12.01      1.93 o 
  -8   1  14       24.34       23.63      2.05 o 
  -7   1  14        1.01        1.81      0.65 o 
  -6   1  14       40.42       37.61      1.74 o 
  -5   1  14       15.23       14.34      1.06 o 
  -4   1  14      144.10      127.90      3.16 o 
  -3   1  14        2.45        3.53      0.54 o 
  -2   1  14       88.41       76.71      5.02 o 
  -1   1  14      223.29      220.55      5.89 o 
   0   1  14       96.73       95.96      5.19 o 
   1   1  14       31.15       28.30      5.33 o 
   2   1  14       50.84       46.68      2.84 o 
   3   1  14       24.73       29.27      1.74 o 
   4   1  14      199.12      205.38      4.80 o 
   5   1  14        1.76        2.31      0.51 o 
   6   1  14        1.77        3.88      0.93 o 
   7   1  14        3.43        3.63      0.89 o 
  -9   2  14        2.72        2.72      1.03 o 
  -8   2  14       12.66        9.60      1.32 o 
  -7   2  14       12.36       10.24      0.82 o 
  -6   2  14      111.31      114.05      2.42 o 
  -5   2  14        0.41        0.87      0.30 o 
  -4   2  14       77.27       79.26      5.48 o 
  -3   2  14      742.10      787.77     21.19 o 
  -2   2  14        9.01        7.35      1.31 o 
  -1   2  14       15.46       14.73      1.72 o 
   0   2  14      236.01      232.84      9.94 o 
   1   2  14       45.03       39.06      2.48 o 
   2   2  14        0.77        1.06      0.55 o 
   3   2  14        2.64        6.92      1.13 o 
   4   2  14       92.45       81.61      3.12 o 
   5   2  14        0.42        1.74      0.54 o 
   6   2  14       36.83       30.16      2.13 o 
 -10   3  14       89.14       87.30      9.03 o 
  -9   3  14      239.65      287.99      8.61 o 
  -8   3  14       14.22       13.04      1.52 o 
  -7   3  14      243.85      269.44      8.25 o 
  -6   3  14       91.33       99.32      2.98 o 
  -5   3  14       17.49       16.00      1.18 o 
  -4   3  14       39.27       40.73      3.12 o 
  -3   3  14        0.45        2.09      0.71 o 
  -2   3  14       13.56       12.54      1.42 o 
  -1   3  14      127.64      128.50      5.69 o 
   0   3  14       13.81       10.84      2.06 o 
   1   3  14      145.12      156.67      3.16 o 
   2   3  14      170.16      153.06      7.18 o 
   3   3  14       13.43        9.15      1.01 o 
   4   3  14        7.91        6.40      1.06 o 
   5   3  14      116.34      121.71      6.76 o 
   6   3  14       12.64       12.60      2.06 o 
 -10   4  14       12.88        8.39      1.39 o 
  -9   4  14      110.63      112.16      8.83 o 
  -8   4  14       21.64       23.11      1.84 o 
  -7   4  14       73.20       65.74      2.17 o 
  -6   4  14        0.15        1.68      0.63 o 
  -5   4  14       11.61        7.80      1.08 o 
  -4   4  14      240.71      263.14      8.58 o 
  -3   4  14      101.03      101.15      3.70 o 
  -2   4  14      566.26      590.45      7.72 o 
  -1   4  14      950.69      989.43     20.48 o 
   0   4  14      227.33      224.96      7.20 o 
   1   4  14        1.33        2.41      0.72 o 
   2   4  14       35.73       33.18      1.70 o 
   3   4  14       10.22        9.24      0.80 o 
   4   4  14       30.70       23.08      1.81 o 
   5   4  14       19.24       21.87      2.19 o 
 -10   5  14        5.64        3.99      0.80 o 
  -9   5  14        0.61        2.71      0.98 o 
  -8   5  14        0.77        1.40      0.61 o 
  -7   5  14      225.86      243.15      4.46 o 
  -6   5  14       28.66       26.30      2.16 o 
  -5   5  14       36.28       26.80      2.26 o 
  -4   5  14      215.83      219.47      6.74 o 
  -3   5  14      133.48      135.47      4.57 o 
  -2   5  14       54.85       64.17      6.66 o 
  -1   5  14        0.34        1.93      0.78 o 
   0   5  14        3.71        3.11      0.89 o 
   1   5  14        7.32        5.07      0.94 o 
   2   5  14      131.27      153.06      7.69 o 
   3   5  14        2.19        2.02      0.69 o 
   4   5  14        4.67        4.65      1.34 o 
 -10   6  14       25.23       31.63      3.81 o 
  -9   6  14       53.28       51.85      6.66 o 
  -8   6  14       50.79       40.91      4.04 o 
  -7   6  14        1.60        1.69      0.74 o 
  -6   6  14        6.83        5.10      0.98 o 
  -5   6  14      113.59       91.33      2.55 o 
  -4   6  14       57.62       49.86      2.12 o 
  -3   6  14        1.08        1.55      0.67 o 
  -2   6  14      173.14      171.03     12.13 o 
  -1   6  14        6.23        5.99      1.61 o 
   0   6  14       92.09       81.54      5.93 o 
   1   6  14       49.94       46.17      2.52 o 
   2   6  14       11.23       12.86      1.66 o 
   3   6  14       97.70       95.25      9.34 o 
  -9   7  14        1.67        4.04      1.90 o 
  -8   7  14       12.66        8.09      2.14 o 
  -7   7  14        1.55        1.43      1.19 o 
  -6   7  14       13.79       10.66      1.90 o 
  -5   7  14       46.38       44.82      4.76 o 
  -4   7  14       59.59       61.12      6.18 o 
  -3   7  14       15.29       10.46      2.38 o 
  -2   7  14       51.82       52.09      3.33 o 
  -1   7  14       87.75       92.05      4.28 o 
   0   7  14       78.76       93.23      8.80 o 
   1   7  14       61.58       65.64      7.85 o 
  -9   8  14       36.02       42.10      6.66 o 
  -8   8  14        8.04        3.09      1.66 o 
  -7   8  14        7.85        8.27      2.97 o 
  -6   8  14       50.02       54.08      4.63 o 
  -5   8  14       86.94       83.72      6.90 o 
  -4   8  14       30.29       23.78      3.57 o 
  -3   8  14       33.13       32.82      2.62 o 
  -2   8  14        0.75        0.71      1.66 o 
  -1   8  14       25.02       27.59      4.52 o 
   0   8  14        1.41        5.71      2.85 o 
  -8   9  14       51.90       61.12      4.52 o 
  -7   9  14        8.03        6.06      1.31 o 
  -6   9  14      240.45      296.38     15.22 o 
  -5   9  14       20.40       20.33      3.69 o 
  -4   9  14        2.91        1.90      1.43 o 
  -3   9  14        0.14        0.71      1.19 o 
  -2   9  14        6.10        7.85      2.14 o 
   3 -10  15        6.86        2.62      2.38 o 
   4 -10  15        0.93        4.99      2.38 o 
   5 -10  15        4.89        1.66      1.66 o 
   0  -9  15        0.70        0.95      1.19 o 
   1  -9  15        7.00        5.79      0.97 o 
   2  -9  15       24.79       21.17      4.52 o 
   3  -9  15       14.10       14.03      2.85 o 
   4  -9  15      100.51      106.32      5.71 o 
   5  -9  15       22.24       18.31      3.81 o 
   6  -9  15        0.90        0.24      1.43 o 
   7  -9  15        5.40        5.95      1.43 o 
  -1  -8  15       12.74       12.20      1.25 o 
   0  -8  15       12.07       10.97      1.22 o 
   1  -8  15      104.36      122.02      4.80 o 
   2  -8  15        0.68        2.60      1.31 o 
   3  -8  15       24.45       16.05      2.38 o 
   4  -8  15       33.22       33.98      4.76 o 
   5  -8  15        2.92        3.34      0.84 o 
   6  -8  15        7.90        8.43      1.42 o 
   7  -8  15        6.59        6.18      2.38 o 
   8  -8  15        2.24        1.66      1.19 o 
  -3  -7  15       32.65       32.76      2.73 o 
  -2  -7  15      101.54      111.45      7.99 o 
  -1  -7  15        5.32        5.96      0.97 o 
   0  -7  15       35.19       33.26      4.64 o 
   1  -7  15       44.06       45.16      4.44 o 
   2  -7  15       50.96       47.44      2.10 o 
   3  -7  15        2.74        2.65      1.01 o 
   4  -7  15       14.34       11.98      1.68 o 
   5  -7  15       11.37       13.02      1.42 o 
   6  -7  15       12.48        7.37      1.19 o 
   7  -7  15       26.91       32.82      3.81 o 
   8  -7  15       12.59       11.07      1.62 o 
   9  -7  15        3.43        2.97      1.31 o 
  -4  -6  15      103.25       86.77      6.39 o 
  -3  -6  15       12.41       11.69      1.39 o 
  -2  -6  15        0.09        1.23      0.55 o 
  -1  -6  15        1.59        4.80      1.43 o 
   0  -6  15        6.21        7.37      1.01 o 
   1  -6  15       23.26       21.08      2.97 o 
   2  -6  15        0.41        0.48      0.71 o 
   3  -6  15        6.56        6.60      1.31 o 
   4  -6  15      106.68       99.35      6.11 o 
   5  -6  15        0.13        1.19      0.43 o 
   6  -6  15      136.20      128.77      3.90 o 
   7  -6  15       45.37       50.50      2.59 o 
   8  -6  15        4.55        4.06      1.43 o 
   9  -6  15        4.55        3.75      1.08 o 
  -5  -5  15        3.45        5.14      0.97 o 
  -4  -5  15       20.63       22.22      1.58 o 
  -3  -5  15        3.10        5.63      1.24 o 
  -2  -5  15        6.19        5.43      1.08 o 
  -1  -5  15      217.20      225.78      8.33 o 
   0  -5  15       15.90       14.06      1.43 o 
   1  -5  15       14.93       16.16      1.27 o 
   2  -5  15       23.63       18.44      2.38 o 
   3  -5  15       80.04       60.37      4.46 o 
   4  -5  15      123.46      112.38      8.22 o 
   5  -5  15       71.84       65.61      3.82 o 
   6  -5  15       63.19       58.94      4.23 o 
   7  -5  15        2.98        4.28      1.14 o 
   8  -5  15       47.64       49.68      2.73 o 
   9  -5  15        2.53        2.27      0.74 o 
  -6  -4  15        1.37        1.34      0.61 o 
  -5  -4  15        0.17        1.00      0.51 o 
  -4  -4  15       31.66       28.80      2.07 o 
  -3  -4  15       13.35       12.69      1.13 o 
  -2  -4  15        6.17        4.18      0.98 o 
  -1  -4  15       31.30       28.39      1.61 o 
   0  -4  15      324.11      331.41      4.23 o 
   1  -4  15      125.18      141.92      6.97 o 
   2  -4  15       12.75       10.53      1.18 o 
   3  -4  15       10.90        9.85      1.66 o 
   4  -4  15       24.61       29.21      1.77 o 
   5  -4  15      353.02      387.83      8.52 o 
   6  -4  15      192.60      220.29     10.49 o 
   7  -4  15      110.57      110.73      6.86 o 
   8  -4  15        0.01        0.79      0.37 o 
   9  -4  15      158.31      173.94     19.39 o 
  -7  -3  15       19.80       14.69      1.64 o 
  -6  -3  15       71.19       66.74      2.59 o 
  -5  -3  15       37.94       31.34      3.49 o 
  -4  -3  15       16.98       14.84      1.06 o 
  -3  -3  15       97.22       91.99      4.44 o 
  -2  -3  15      578.18      609.55      6.58 o 
  -1  -3  15     1797.05     1943.49     23.55 o 
   0  -3  15       86.55       91.84      3.95 o 
   1  -3  15      163.67      159.67      6.04 o 
   2  -3  15        0.34        1.39      0.57 o 
   3  -3  15        1.15        1.70      0.67 o 
   4  -3  15      127.29      129.88      3.33 o 
   5  -3  15      113.61      117.29      2.86 o 
   6  -3  15       22.29       19.45      2.08 o 
   7  -3  15       10.48        8.33      0.82 o 
   8  -3  15        0.39        1.06      0.53 o 
  -7  -2  15       25.05       22.88      3.14 o 
  -6  -2  15        8.32        6.87      0.88 o 
  -5  -2  15      126.89      126.83      2.90 o 
  -4  -2  15       70.82       76.97      3.71 o 
  -3  -2  15       72.74       74.67      3.35 o 
  -2  -2  15       96.42       88.48      3.78 o 
  -1  -2  15      145.98      143.42      4.54 o 
   0  -2  15       17.18       14.65      1.12 o 
   1  -2  15      174.55      168.50      8.53 o 
   2  -2  15        6.63        8.32      1.66 o 
   3  -2  15        0.92        2.34      0.61 o 
   4  -2  15     1806.25     1932.28     10.27 o 
   5  -2  15      217.24      233.11      7.45 o 
   6  -2  15        0.90        2.07      0.66 o 
   7  -2  15       28.10       28.01      1.84 o 
   8  -2  15       11.52        7.54      1.35 o 
  -8  -1  15        0.00        1.29      0.46 o 
  -7  -1  15        0.12        1.37      0.47 o 
  -6  -1  15      172.50      167.08      4.21 o 
  -5  -1  15       15.43       16.17      2.07 o 
  -4  -1  15       79.28       77.77      2.33 o 
  -3  -1  15      163.62      169.19      5.19 o 
  -2  -1  15        5.07        4.42      0.62 o 
  -1  -1  15       96.14      107.80      3.14 o 
   0  -1  15      104.84      106.73      5.51 o 
   1  -1  15       22.70       13.79      5.23 o 
   2  -1  15       61.11       66.50      3.62 o 
   3  -1  15      141.71      138.96      2.91 o 
   4  -1  15        3.05        3.71      0.90 o 
   5  -1  15        3.79        3.51      1.47 o 
   6  -1  15       87.92       90.72      6.32 o 
   7  -1  15        3.16        2.39      0.77 o 
   8  -1  15       31.95       35.68      2.69 o 
  -8   0  15        0.30        1.78      0.86 o 
  -7   0  15        3.20        3.46      0.62 o 
  -6   0  15        3.84        4.80      0.72 o 
  -5   0  15       21.85       21.49      1.30 o 
  -4   0  15        0.21        1.36      0.39 o 
  -3   0  15      273.40      277.94      6.69 o 
  -2   0  15      240.85      249.69      5.60 o 
  -1   0  15      140.32      150.62      4.98 o 
   1   0  15      182.22      198.56     12.47 o 
   2   0  15       13.62       16.60      1.33 o 
   3   0  15      189.51      208.90      5.77 o 
   4   0  15       37.17       36.67      2.62 o 
   5   0  15      412.53      435.10      5.51 o 
   6   0  15        0.86        1.08      0.53 o 
   7   0  15       43.18       52.30      6.18 o 
  -9   1  15        5.64        5.56      0.88 o 
  -8   1  15        0.65        1.23      0.86 o 
  -7   1  15      176.62      201.70      8.41 o 
  -6   1  15        0.38        0.96      0.37 o 
  -5   1  15      226.03      239.53      5.06 o 
  -4   1  15      108.77      111.61      3.45 o 
  -3   1  15       70.09       70.12      3.77 o 
  -2   1  15        1.94        1.14      0.87 o 
  -1   1  15       10.26        8.65      1.24 o 
   0   1  15       56.18       45.88      3.54 o 
   1   1  15      267.93      323.82      8.08 o 
   2   1  15       82.08       75.61      3.93 o 
   3   1  15      119.39      110.44      7.50 o 
   4   1  15       97.58       91.10      4.60 o 
   5   1  15       78.09       75.16      5.25 o 
   6   1  15      103.37      114.65      3.97 o 
   7   1  15        8.30        7.84      1.36 o 
  -9   2  15        8.51        6.21      1.14 o 
  -8   2  15        6.69        6.75      1.06 o 
  -7   2  15      172.62      181.31      6.77 o 
  -6   2  15       33.40       34.45      2.51 o 
  -5   2  15      315.57      358.65      5.76 o 
  -4   2  15      128.55      139.44      2.65 o 
  -3   2  15        0.14        1.29      1.27 o 
  -2   2  15        4.00        3.96      2.02 o 
  -1   2  15       97.94      107.00      3.81 o 
   0   2  15       12.66       13.44      1.51 o 
   1   2  15       50.02       48.12      2.43 o 
   2   2  15       80.25       75.34      2.30 o 
   3   2  15        0.00        1.15      0.48 o 
   4   2  15       65.78       60.53      4.21 o 
   5   2  15       11.56       12.44      1.12 o 
   6   2  15        1.22        2.44      0.61 o 
  -9   3  15        3.67        3.73      0.62 o 
  -8   3  15        1.77        2.90      0.74 o 
  -7   3  15      203.37      227.41      5.53 o 
  -6   3  15       47.41       49.28      4.83 o 
  -5   3  15        2.26        2.55      0.69 o 
  -4   3  15       10.84        8.73      2.65 o 
  -3   3  15       35.18       34.32      1.75 o 
  -2   3  15      191.65      207.86      8.48 o 
  -1   3  15      259.93      252.22      5.45 o 
   0   3  15      395.01      416.44      7.29 o 
   1   3  15       58.73       42.00      1.89 o 
   2   3  15      107.01      115.78      4.40 o 
   3   3  15        1.15        0.40      0.76 o 
   4   3  15        1.23        1.81      0.54 o 
   5   3  15       72.26       82.21      7.12 o 
 -10   4  15       34.35       27.05      3.00 o 
  -9   4  15        5.72        3.41      0.82 o 
  -8   4  15       12.46       11.80      1.08 o 
  -7   4  15        6.68        6.63      0.77 o 
  -6   4  15       14.58       14.01      1.00 o 
  -5   4  15       79.27       80.45      2.91 o 
  -4   4  15       32.04       27.52      1.77 o 
  -3   4  15      769.78      816.96     15.95 o 
  -2   4  15      205.69      220.47      6.12 o 
  -1   4  15        0.00        0.24      1.19 o 
   0   4  15       26.36       16.74      2.09 o 
   1   4  15       13.89       16.10      1.94 o 
   2   4  15        3.61        3.77      0.93 o 
   3   4  15       67.00       59.70      3.48 o 
   4   4  15       61.64       60.57      5.88 o 
 -10   5  15       11.70       10.46      2.62 o 
  -9   5  15       76.18       69.53      4.46 o 
  -8   5  15      174.52      181.53      3.44 o 
  -7   5  15       69.34       67.51      2.40 o 
  -6   5  15       26.72       20.57      2.44 o 
  -5   5  15      259.82      265.98      9.40 o 
  -4   5  15        0.38        0.91      0.91 o 
  -3   5  15      572.06      661.23     23.33 o 
  -2   5  15        6.98        6.03      1.43 o 
  -1   5  15        1.94        2.14      0.66 o 
   0   5  15       65.95       65.96      3.97 o 
   1   5  15       51.20       45.68      2.74 o 
   2   5  15      133.49      166.72      3.86 o 
   3   5  15       24.39       15.70      1.59 o 
  -9   6  15       57.82       47.80      5.47 o 
  -8   6  15       22.96       32.58      3.81 o 
  -7   6  15       26.50       19.43      1.98 o 
  -6   6  15       28.42       27.65      5.23 o 
  -5   6  15        0.05        1.20      0.95 o 
  -4   6  15        0.01        0.46      0.61 o 
  -3   6  15        4.49        4.04      1.66 o 
  -2   6  15       11.82       11.97      1.42 o 
  -1   6  15       18.42       15.56      1.82 o 
   0   6  15       81.80       90.76     10.97 o 
   1   6  15        7.35        6.27      1.49 o 
   2   6  15       14.96       13.27      1.46 o 
  -9   7  15        4.10        5.23      1.66 o 
  -8   7  15        6.54        7.13      2.14 o 
  -7   7  15        3.56        2.55      0.91 o 
  -6   7  15       33.88       30.00      7.97 o 
  -5   7  15       26.99       19.73      2.11 o 
  -4   7  15      234.66      221.24     15.23 o 
  -3   7  15      256.14      272.87     14.51 o 
  -2   7  15       31.96       28.54      3.33 o 
  -1   7  15        2.93        5.23      2.38 o 
   0   7  15        7.64        6.90      1.66 o 
   1   7  15        0.06        2.14      1.43 o 
  -8   8  15        5.19        3.33      1.19 o 
  -7   8  15        3.17        2.26      0.84 o 
  -6   8  15        0.59        1.07      0.61 o 
  -5   8  15      129.45      145.35      5.19 o 
  -4   8  15      225.44      228.13      9.52 o 
  -3   8  15        7.43        2.14      1.66 o 
  -2   8  15       42.63       51.37      4.04 o 
  -1   8  15        9.28        4.52      1.66 o 
  -7   9  15       21.12       17.54      6.18 o 
  -6   9  15       14.19       18.68      3.03 o 
  -5   9  15       52.87       54.79      6.74 o 
  -4   9  15        1.11        2.62      1.43 o 
  -3   9  15        1.17        2.38      1.90 o 
   1  -9  16        0.72        1.10      0.61 o 
   2  -9  16        0.27        1.00      0.79 o 
   3  -9  16       59.90       69.69      4.04 o 
   4  -9  16       80.48      104.41      5.47 o 
   5  -9  16       71.86       81.82      4.52 o 
   6  -9  16      127.39      156.98      5.95 o 
   7  -9  16       10.32        4.52      1.66 o 
  -1  -8  16       40.65       47.75      2.52 o 
   0  -8  16       18.09       18.42      1.93 o 
   1  -8  16       22.81       26.58      3.14 o 
   2  -8  16       19.80       19.50      1.98 o 
   3  -8  16       71.17       63.95      4.64 o 
   4  -8  16      138.80      134.17      4.64 o 
   5  -8  16        0.55        3.86      2.38 o 
   6  -8  16       35.28       32.13      4.00 o 
   7  -8  16       22.82       16.65      3.57 o 
  -3  -7  16        0.38        0.32      0.69 o 
  -2  -7  16        2.85        1.66      0.84 o 
  -1  -7  16        1.02        1.90      0.67 o 
   0  -7  16       13.95       12.78      1.66 o 
   1  -7  16        3.95        5.62      2.02 o 
   2  -7  16        7.30        3.13      1.01 o 
   3  -7  16        7.93        3.81      1.18 o 
   4  -7  16      108.01      113.39      4.91 o 
   5  -7  16       12.41       10.55      1.36 o 
   6  -7  16        0.29        2.85      1.90 o 
   7  -7  16      262.86      337.10     11.18 o 
   8  -7  16        6.70        5.50      1.66 o 
  -4  -6  16        7.66        4.89      0.94 o 
  -3  -6  16        0.39        1.16      0.74 o 
  -2  -6  16       66.42       71.50      6.06 o 
  -1  -6  16      217.84      240.78     24.38 o 
   0  -6  16       74.31       71.56      3.40 o 
   1  -6  16        0.97        1.28      1.43 o 
   2  -6  16        4.33        5.01      3.09 o 
   3  -6  16      170.34      174.13      8.02 o 
   4  -6  16       22.25       15.84      1.60 o 
   5  -6  16        3.15        2.77      1.19 o 
   6  -6  16       59.77       69.80      7.54 o 
   7  -6  16        3.49        4.10      2.50 o 
   8  -6  16       11.86        8.65      1.31 o 
  -5  -5  16       10.95        8.26      1.29 o 
  -4  -5  16        0.87        1.22      0.57 o 
  -3  -5  16       19.15       15.74      1.84 o 
  -2  -5  16        8.26        6.48      1.31 o 
  -1  -5  16        4.14        6.36      1.01 o 
   0  -5  16        1.41        0.15      0.83 o 
   1  -5  16       35.38       33.49      1.92 o 
   2  -5  16      302.50      353.23      7.94 o 
   3  -5  16       70.36       52.84      2.41 o 
   4  -5  16       44.71       39.10      2.20 o 
   5  -5  16       11.60        9.51      0.91 o 
   6  -5  16      523.97      588.49     13.90 o 
   7  -5  16       15.57       11.65      2.00 o 
   8  -5  16        5.98        3.40      1.14 o 
  -6  -4  16        0.04        1.77      0.69 o 
  -5  -4  16        9.05        5.86      1.04 o 
  -4  -4  16        8.20        4.55      0.73 o 
  -3  -4  16       57.64       67.58     11.42 o 
  -2  -4  16       11.97        9.93      1.08 o 
  -1  -4  16       40.04       34.90      1.30 o 
   0  -4  16      270.28      294.28     11.94 o 
   1  -4  16        7.30       10.85      1.21 o 
   2  -4  16       14.07       13.46      1.41 o 
   3  -4  16       60.14       61.89      9.16 o 
   4  -4  16       33.11       32.92      2.17 o 
   5  -4  16      357.39      417.24     23.97 o 
   6  -4  16        1.69        2.26      0.56 o 
   7  -4  16        6.25        7.50      2.02 o 
   8  -4  16        0.17        1.09      1.66 o 
  -6  -3  16       70.84       72.21      3.25 o 
  -5  -3  16       14.93       12.76      1.61 o 
  -4  -3  16      143.54      150.59      2.84 o 
  -3  -3  16        8.58        7.92      0.70 o 
  -2  -3  16      459.91      494.28      6.70 o 
  -1  -3  16      145.05      142.55      3.45 o 
   0  -3  16       63.81       67.75      3.09 o 
   1  -3  16      107.27      114.58      3.87 o 
   2  -3  16       22.69       20.19      2.20 o 
   3  -3  16       14.33       19.42      1.60 o 
   4  -3  16        4.98        3.52      0.77 o 
   5  -3  16      149.90      143.40      7.47 o 
   6  -3  16       75.97       66.65      2.76 o 
   7  -3  16        9.62       10.46      1.49 o 
   8  -3  16       16.40       16.34      2.62 o 
  -7  -2  16        4.35        2.89      1.30 o 
  -6  -2  16      197.86      223.58      3.59 o 
  -5  -2  16       99.46       98.64      4.20 o 
  -4  -2  16      147.22      151.94      7.30 o 
  -3  -2  16       90.32       92.80      4.35 o 
  -2  -2  16        7.34        5.23      0.79 o 
  -1  -2  16      231.70      238.22      5.87 o 
   0  -2  16       42.99       39.81      2.07 o 
   1  -2  16        2.73        1.58      0.69 o 
   2  -2  16      102.82      106.63      5.80 o 
   3  -2  16       11.75       13.09      1.23 o 
   4  -2  16      226.19      223.89     11.66 o 
   5  -2  16      164.43      184.04      7.04 o 
   6  -2  16      124.21      133.33      4.65 o 
   7  -2  16        7.72       12.66      1.76 o 
   8  -2  16        0.13        1.78      1.18 o 
  -8  -1  16        0.55        2.99      0.76 o 
  -7  -1  16       43.72       41.31      2.45 o 
  -6  -1  16       18.16       15.46      1.26 o 
  -5  -1  16       23.34       23.92      2.10 o 
  -4  -1  16        7.13        7.42      0.63 o 
  -3  -1  16        1.48        2.06      0.60 o 
  -2  -1  16      204.50      214.57      7.66 o 
  -1  -1  16      128.74      132.49      5.77 o 
   0  -1  16       52.14       53.87      2.66 o 
   1  -1  16       86.41       83.89      5.72 o 
   2  -1  16       79.76       85.39      4.48 o 
   3  -1  16      167.92      170.99      5.04 o 
   4  -1  16      232.48      246.73      7.60 o 
   5  -1  16       68.54       66.45      3.88 o 
   6  -1  16      125.17      141.84      4.61 o 
   7  -1  16      144.51      152.72     11.44 o 
  -8   0  16        8.47        7.91      1.29 o 
  -7   0  16        0.04        1.57      0.61 o 
  -6   0  16       26.00       26.09      1.41 o 
  -5   0  16       56.21       59.82      3.19 o 
  -4   0  16       42.04       41.96      1.41 o 
  -3   0  16        5.46        4.64      1.71 o 
  -2   0  16      223.85      216.86      6.01 o 
  -1   0  16       14.82       12.99      1.18 o 
   0   0  16       95.07       80.01      2.58 o 
   1   0  16       25.03       29.15      2.01 o 
   2   0  16        2.76        2.05      0.61 o 
   3   0  16        0.33        1.19      0.61 o 
   4   0  16       21.91       28.24      2.53 o 
   5   0  16       30.21       28.49      1.83 o 
   6   0  16        0.38        2.86      0.84 o 
   7   0  16       18.87       11.31      2.10 o 
  -9   1  16       52.48       49.95      6.50 o 
  -8   1  16        5.06        2.78      1.21 o 
  -7   1  16      320.04      356.54      5.66 o 
  -6   1  16       84.16       91.55      3.58 o 
  -5   1  16       90.59       97.83      4.19 o 
  -4   1  16      135.63      133.34      3.94 o 
  -3   1  16       74.21       79.21      5.46 o 
  -2   1  16       90.51       92.15      3.44 o 
  -1   1  16       13.31       10.94      0.95 o 
   0   1  16       79.48       68.06      5.09 o 
   1   1  16       39.21       37.09      2.58 o 
   2   1  16        0.83        2.05      0.56 o 
   3   1  16       36.19       48.49      2.38 o 
   4   1  16       29.66       28.28      1.95 o 
   5   1  16        1.60        1.80      0.70 o 
   6   1  16       47.99       53.63      5.69 o 
  -9   2  16      113.36      110.35      5.73 o 
  -8   2  16       19.30       17.99      1.60 o 
  -7   2  16       33.31       38.48      2.68 o 
  -6   2  16       46.76       51.05      4.63 o 
  -5   2  16      105.86      112.23      7.03 o 
  -4   2  16        1.18        1.31      0.66 o 
  -3   2  16       15.82       13.84      1.34 o 
  -2   2  16       13.62       14.54      2.62 o 
  -1   2  16       18.53       16.07      2.16 o 
   0   2  16     1121.95     1220.97     19.52 o 
   1   2  16       25.30       21.07      1.82 o 
   2   2  16       25.84       25.39      1.86 o 
   3   2  16       15.85       17.40      1.53 o 
   4   2  16        5.36        3.35      0.62 o 
   5   2  16       30.02       31.18      2.08 o 
   6   2  16       46.60       49.29      4.10 o 
  -9   3  16        0.32        1.70      0.62 o 
  -8   3  16       76.31       84.08      2.87 o 
  -7   3  16        0.40        1.40      0.54 o 
  -6   3  16       21.37       18.17      1.06 o 
  -5   3  16      304.97      340.68      8.15 o 
  -4   3  16      233.16      260.13      7.43 o 
  -3   3  16        0.95        0.39      0.92 o 
  -2   3  16      195.89      195.68      4.63 o 
  -1   3  16      317.77      329.87      7.08 o 
   0   3  16       29.87       30.34      2.05 o 
   1   3  16       70.42       52.65      2.50 o 
   2   3  16       18.23       16.40      1.60 o 
   3   3  16        7.71        4.65      0.74 o 
   4   3  16       26.34       22.19      1.83 o 
   5   3  16        6.11        8.26      0.99 o 
  -9   4  16        7.53        6.08      1.43 o 
  -8   4  16        5.80        4.95      0.98 o 
  -7   4  16        0.94        1.62      0.59 o 
  -6   4  16        1.28        1.47      0.51 o 
  -5   4  16        2.78        2.71      0.72 o 
  -4   4  16        0.01        0.13      0.54 o 
  -3   4  16       47.35       43.74      3.33 o 
  -2   4  16       64.08       66.61      3.57 o 
  -1   4  16      138.91      154.63      6.23 o 
   0   4  16       17.84       16.00      1.19 o 
   1   4  16       37.43       33.07      2.08 o 
   2   4  16        6.83        8.89      1.93 o 
   3   4  16       51.69       49.86      3.95 o 
   4   4  16       63.73       59.19      4.60 o 
  -9   5  16       83.35       74.85      6.64 o 
  -8   5  16       31.71       32.18      2.82 o 
  -7   5  16        1.33        1.90      0.66 o 
  -6   5  16       61.97       66.20      3.09 o 
  -5   5  16       27.96       26.22      1.59 o 
  -4   5  16       10.64        5.91      1.03 o 
  -3   5  16      237.50      234.64      8.80 o 
  -2   5  16        3.07        3.09      1.31 o 
  -1   5  16        8.35        6.27      1.08 o 
   0   5  16        7.23        3.73      0.98 o 
   1   5  16       40.94       40.41      2.27 o 
   2   5  16       12.28       17.54      1.69 o 
   3   5  16        6.41        5.85      2.38 o 
  -9   6  16       23.94       14.98      3.57 o 
  -8   6  16       32.15       27.35      2.62 o 
  -7   6  16       13.56        7.91      2.14 o 
  -6   6  16        2.39        3.82      1.08 o 
  -5   6  16       11.53        7.82      1.01 o 
  -4   6  16       16.12       17.29      3.35 o 
  -3   6  16      104.58      101.14      6.25 o 
  -2   6  16        1.47        1.03      0.48 o 
  -1   6  16      121.83      136.09      7.94 o 
   0   6  16        0.20        1.31      0.59 o 
   1   6  16       54.57       59.23      4.09 o 
   2   6  16       24.84       28.50      1.91 o 
  -9   7  16       41.93       34.96      6.66 o 
  -8   7  16       19.29       22.59      3.09 o 
  -7   7  16        5.98        3.40      0.97 o 
  -6   7  16        1.39        1.54      0.83 o 
  -5   7  16        1.37        2.50      1.18 o 
  -4   7  16      161.70      159.13      5.23 o 
  -3   7  16      107.58      123.21      4.99 o 
  -2   7  16      112.11      126.30     20.46 o 
  -1   7  16       15.35       11.18      2.38 o 
   0   7  16        0.15        0.00      1.43 o 
  -8   8  16        0.00        3.81      1.66 o 
  -7   8  16        1.92        2.00      0.97 o 
  -6   8  16       27.92       26.76      4.40 o 
  -5   8  16        0.04        1.05      0.79 o 
  -4   8  16       44.19       33.30      3.09 o 
  -3   8  16       77.98       77.77      9.28 o 
  -2   8  16        0.70        0.95      1.19 o 
   2  -9  17       69.60       87.76      4.52 o 
   3  -9  17        0.47        4.52      2.14 o 
   4  -9  17       54.40       57.56      3.81 o 
   5  -9  17       25.63       24.97      2.62 o 
   6  -9  17       22.92       24.73      4.28 o 
  -1  -8  17       39.19       32.48      4.34 o 
   0  -8  17        7.02        7.82      1.25 o 
   1  -8  17       26.77       25.66      4.04 o 
   2  -8  17        5.35        7.61      1.90 o 
   3  -8  17        6.56        5.63      1.19 o 
   4  -8  17        0.22        0.05      0.74 o 
   5  -8  17        0.00        2.62      1.19 o 
   6  -8  17      175.75      205.53     26.88 o 
   7  -8  17       11.64        9.51      2.62 o 
  -2  -7  17       19.76       15.45      2.12 o 
  -1  -7  17       62.08       56.03      5.72 o 
   0  -7  17        4.04        4.49      0.91 o 
   1  -7  17        0.01        1.55      1.31 o 
   2  -7  17        0.00        1.32      0.71 o 
   3  -7  17      270.62      283.63     10.35 o 
   4  -7  17        0.57        1.08      1.43 o 
   5  -7  17        0.80        4.99      1.66 o 
   6  -7  17        4.88        3.81      1.66 o 
   7  -7  17        0.01        0.00      0.95 o 
   8  -7  17       13.70        7.10      1.78 o 
  -3  -6  17        9.53        5.31      1.03 o 
  -2  -6  17        7.19        8.54      1.31 o 
  -1  -6  17        4.70        5.00      1.14 o 
   0  -6  17       93.01       88.08      3.74 o 
   1  -6  17        5.15        5.90      1.66 o 
   2  -6  17       28.24       24.81      2.29 o 
   3  -6  17        0.54        1.63      0.68 o 
   4  -6  17        6.39        3.20      0.80 o 
   5  -6  17        4.58        7.24      1.78 o 
   6  -6  17       25.09       26.12      1.89 o 
   7  -6  17       52.02       46.81      4.53 o 
   8  -6  17        1.51        2.34      0.57 o 
  -5  -5  17        4.05        6.34      1.20 o 
  -4  -5  17       58.29       54.47      2.91 o 
  -3  -5  17      162.62      189.31     14.75 o 
  -2  -5  17      270.67      294.28     14.27 o 
  -1  -5  17      100.20       84.92      3.56 o 
   0  -5  17        4.71        2.29      0.91 o 
   1  -5  17       15.83       12.06      1.87 o 
   2  -5  17      102.10      106.32      4.65 o 
   3  -5  17       11.97       12.48      1.00 o 
   4  -5  17        6.85        6.83      1.01 o 
   5  -5  17       80.67       92.18      8.22 o 
   6  -5  17       13.12       14.54      1.50 o 
   7  -5  17       29.60       29.29      3.01 o 
   8  -5  17        7.50        4.34      1.90 o 
  -5  -4  17        0.61        2.85      0.82 o 
  -4  -4  17        1.66        3.08      0.80 o 
  -3  -4  17        9.48        9.26      1.31 o 
  -2  -4  17        0.38        3.17      1.66 o 
  -1  -4  17       69.34       62.31      2.82 o 
   0  -4  17        6.18        6.30      0.86 o 
   1  -4  17       91.59       84.67      2.99 o 
   2  -4  17       48.19       53.61      3.45 o 
   3  -4  17       28.74       20.22      2.14 o 
   4  -4  17      553.87      542.18     49.74 o 
   5  -4  17      400.32      465.21      8.19 o 
   6  -4  17       32.29       28.19      2.00 o 
   7  -4  17        1.21        1.69      1.07 o 
   8  -4  17       25.93       29.27      4.64 o 
  -6  -3  17        1.78        2.12      0.63 o 
  -5  -3  17        6.20        5.45      0.82 o 
  -4  -3  17        0.00        1.26      0.51 o 
  -3  -3  17        1.85        1.70      0.51 o 
  -2  -3  17        0.61        1.27      0.50 o 
  -1  -3  17      124.65      127.43      4.16 o 
   0  -3  17       14.35       10.57      1.05 o 
   1  -3  17        0.14        1.63      0.63 o 
   2  -3  17       39.31       30.66      2.51 o 
   3  -3  17        1.61        1.69      1.55 o 
   4  -3  17      124.85      141.21      6.46 o 
   5  -3  17        4.92        6.40      1.68 o 
   6  -3  17       14.90       10.23      1.08 o 
   7  -3  17       23.28       23.84      2.69 o 
   8  -3  17        1.17        2.44      0.97 o 
  -7  -2  17        0.72        1.65      0.64 o 
  -6  -2  17       29.07       23.41      1.65 o 
  -5  -2  17        1.69        2.55      0.58 o 
  -4  -2  17       15.82       16.67      1.28 o 
  -3  -2  17        1.75        1.51      0.42 o 
  -2  -2  17      200.56      218.81      6.54 o 
  -1  -2  17      399.22      417.25      8.14 o 
   0  -2  17        5.24        3.32      1.17 o 
   1  -2  17      366.66      401.83      4.90 o 
   2  -2  17       82.80       85.99      5.36 o 
   3  -2  17      284.52      307.47     13.98 o 
   4  -2  17       88.86       92.23      4.72 o 
   5  -2  17        6.51        6.79      0.87 o 
   6  -2  17       86.65       94.45      5.56 o 
   7  -2  17       39.09       39.54      5.47 o 
  -8  -1  17        0.15        2.04      0.81 o 
  -7  -1  17        6.36        3.56      0.77 o 
  -6  -1  17        5.38        2.79      0.60 o 
  -5  -1  17        7.03        6.15      1.00 o 
  -4  -1  17      162.40      173.06      4.26 o 
  -3  -1  17      313.51      324.11      9.99 o 
  -2  -1  17      120.54      120.18      4.14 o 
  -1  -1  17       52.67       49.08      5.98 o 
   0  -1  17       11.54       13.92      1.31 o 
   1  -1  17        6.26        5.86      1.19 o 
   2  -1  17      181.60      196.37     10.46 o 
   3  -1  17      692.90      783.07     15.80 o 
   4  -1  17      603.73      671.48     24.30 o 
   5  -1  17       23.48       21.80      1.54 o 
   6  -1  17       15.53       16.33      1.30 o 
   7  -1  17       28.35       29.15      2.81 o 
  -8   0  17       17.11       15.17      1.70 o 
  -7   0  17        0.09        1.39      1.13 o 
  -6   0  17       30.43       25.87      1.56 o 
  -5   0  17       17.65       18.94      1.22 o 
  -4   0  17      372.14      416.94     11.88 o 
  -3   0  17      326.00      352.97      6.02 o 
  -2   0  17        0.00        0.73      0.31 o 
  -1   0  17       27.50       27.33      1.44 o 
   0   0  17        2.51        2.91      0.55 o 
   1   0  17      299.31      326.89      6.70 o 
   2   0  17        3.22        2.54      0.63 o 
   3   0  17      383.90      390.04      8.52 o 
   4   0  17      222.79      260.49      4.53 o 
   5   0  17      104.58      119.57      5.25 o 
   6   0  17        1.39        3.09      0.95 o 
   7   0  17        3.61        3.90      2.50 o 
  -8   1  17       24.87       20.71      1.77 o 
  -7   1  17        4.11        2.66      0.93 o 
  -6   1  17       74.29       81.22      2.78 o 
  -5   1  17        4.98        4.25      0.86 o 
  -4   1  17       25.94       31.09      2.51 o 
  -3   1  17        0.08        0.17      0.71 o 
  -2   1  17       58.54       57.10      2.16 o 
  -1   1  17       36.12       39.58      2.49 o 
   0   1  17       25.65       26.43      3.92 o 
   1   1  17       24.55       26.69      2.07 o 
   2   1  17       56.22       61.93      4.77 o 
   3   1  17      331.85      346.01     10.86 o 
   4   1  17        2.98        1.23      0.51 o 
   5   1  17        0.54        1.57      0.79 o 
   6   1  17        2.02        2.82      0.62 o 
  -9   2  17        2.09        1.40      0.69 o 
  -8   2  17      464.63      557.89     12.14 o 
  -7   2  17        2.11        2.78      0.69 o 
  -6   2  17        5.95        5.96      0.91 o 
  -5   2  17        2.70        3.42      0.66 o 
  -4   2  17        4.29        3.10      0.71 o 
  -3   2  17       84.68       83.40      4.59 o 
  -2   2  17       22.73       25.57      2.52 o 
  -1   2  17       28.58       26.18      2.27 o 
   0   2  17       13.45       14.71      2.11 o 
   1   2  17       12.84        8.75      0.97 o 
   2   2  17       11.30        8.35      1.05 o 
   3   2  17        2.79        2.36      0.84 o 
   4   2  17        0.54        1.45      0.56 o 
   5   2  17        4.36        4.07      1.18 o 
  -9   3  17       33.94       26.44      2.58 o 
  -8   3  17        7.03        5.59      0.94 o 
  -7   3  17       98.96      105.58      3.74 o 
  -6   3  17       72.22       65.54      5.75 o 
  -5   3  17       46.33       43.14      2.22 o 
  -4   3  17       30.36       29.27      2.02 o 
  -3   3  17      503.70      543.13      7.80 o 
  -2   3  17       14.47       12.01      1.19 o 
  -1   3  17      243.30      277.50     11.30 o 
   0   3  17       30.28       25.85      2.00 o 
   1   3  17      325.07      347.92     10.96 o 
   2   3  17      120.99      115.54      5.42 o 
   3   3  17       33.24       30.89      2.33 o 
   4   3  17        5.64        3.25      1.05 o 
   5   3  17       46.53       54.05      3.66 o 
  -9   4  17      139.39      143.68      7.24 o 
  -8   4  17        3.89        3.48      0.91 o 
  -7   4  17      159.52      179.09      6.32 o 
  -6   4  17       15.16       11.25      1.20 o 
  -5   4  17       22.12       21.26      2.15 o 
  -4   4  17       58.69       67.46      2.67 o 
  -3   4  17        0.26        2.01      0.91 o 
  -2   4  17      132.93      139.27      5.11 o 
  -1   4  17       54.12       57.20      5.63 o 
   0   4  17       17.43       12.83      2.35 o 
   1   4  17        0.81        0.87      0.57 o 
   2   4  17       25.72       23.99      1.76 o 
   3   4  17       31.93       30.41      2.08 o 
   4   4  17       68.25       68.04      6.17 o 
  -9   5  17      207.14      258.57      8.33 o 
  -8   5  17       95.57      110.76      5.48 o 
  -7   5  17       35.28       35.53      1.72 o 
  -6   5  17       62.27       56.94      4.23 o 
  -5   5  17        6.08        5.96      1.01 o 
  -4   5  17       13.93       12.95      1.28 o 
  -3   5  17       22.96       22.77      4.28 o 
  -2   5  17       24.38       22.32      2.20 o 
  -1   5  17       21.20       21.68      5.23 o 
   0   5  17      216.84      251.66     18.85 o 
   1   5  17      181.68      219.37      9.28 o 
   2   5  17        4.12        2.29      0.78 o 
   3   5  17        0.56        1.95      0.91 o 
  -9   6  17      113.76      104.42     18.55 o 
  -8   6  17       27.28       23.78      4.99 o 
  -7   6  17       11.56        8.78      1.59 o 
  -6   6  17       11.54       10.83      3.45 o 
  -5   6  17       42.56       39.19      3.45 o 
  -4   6  17        1.89        2.08      0.61 o 
  -3   6  17        5.70        6.38      1.08 o 
  -2   6  17        3.22        2.44      1.07 o 
  -1   6  17       43.64       53.96      7.25 o 
   0   6  17       40.35       32.72      3.84 o 
   1   6  17       29.99       23.41      2.24 o 
  -8   7  17        7.45        7.85      2.62 o 
  -7   7  17        9.15        4.34      1.08 o 
  -6   7  17       10.54       10.33      2.50 o 
  -5   7  17       55.72       44.19      3.92 o 
  -4   7  17      235.08      257.90     14.99 o 
  -3   7  17       32.86       29.97      4.99 o 
  -2   7  17      154.43      200.04     23.07 o 
  -1   7  17        1.03        4.99      2.38 o 
   0   7  17        0.12        0.71      1.19 o 
  -7   8  17        7.42        8.02      1.66 o 
  -6   8  17        0.96        3.27      1.08 o 
  -5   8  17       10.10        3.77      1.14 o 
  -4   8  17       23.77       18.55      2.85 o 
  -3   8  17        2.02        1.90      2.14 o 
  -2   8  17      138.92      151.28     15.94 o 
   3  -9  18        7.86        7.85      2.85 o 
   4  -9  18       89.76      105.36      5.47 o 
   5  -9  18       81.88       75.16     10.70 o 
   0  -8  18        4.59        3.97      1.90 o 
   1  -8  18       29.66       24.39      2.34 o 
   2  -8  18        0.24        0.65      0.61 o 
   3  -8  18       86.56      110.19     10.82 o 
   4  -8  18        0.90        1.97      0.91 o 
   5  -8  18        5.07        3.50      1.25 o 
   6  -8  18       67.81       77.45     14.63 o 
  -2  -7  18        0.56        1.97      0.69 o 
  -1  -7  18       27.37       33.65      6.42 o 
   0  -7  18       12.87        7.75      3.81 o 
   1  -7  18       10.36        8.56      2.02 o 
   2  -7  18       29.20       36.50      6.54 o 
   3  -7  18        3.63        1.43      0.84 o 
   4  -7  18        5.10        6.55      2.02 o 
   5  -7  18       19.59       23.84      2.80 o 
   6  -7  18       19.94       17.21      3.09 o 
   7  -7  18        1.89        2.38      1.43 o 
  -3  -6  18       14.72       12.80      1.71 o 
  -2  -6  18      100.27       87.43      4.72 o 
  -1  -6  18       23.10       16.37      1.49 o 
   0  -6  18       31.64       34.56      2.32 o 
   1  -6  18        0.71        2.22      0.97 o 
   2  -6  18       93.85       95.49      4.04 o 
   3  -6  18       33.89       34.40      2.72 o 
   4  -6  18        3.00        3.60      0.90 o 
   5  -6  18        2.71        1.58      0.61 o 
   6  -6  18       59.71       54.23      6.39 o 
   7  -6  18        0.00        0.80      1.07 o 
  -4  -5  18        5.88        6.04      1.14 o 
  -3  -5  18       10.16        4.89      1.14 o 
  -2  -5  18      350.02      428.47      7.49 o 
  -1  -5  18      281.22      318.89      6.55 o 
   0  -5  18        1.81        3.51      0.84 o 
   1  -5  18       55.27       57.29      3.03 o 
   2  -5  18       15.19       15.66      1.28 o 
   3  -5  18       14.58       11.51      2.05 o 
   4  -5  18       11.27       13.94      3.33 o 
   5  -5  18      162.42      185.24      9.63 o 
   6  -5  18        6.49        4.28      0.90 o 
   7  -5  18       47.73       48.09      5.54 o 
   8  -5  18       18.08       15.05      1.83 o 
  -5  -4  18       73.37       68.23      6.89 o 
  -4  -4  18        7.34        3.87      0.76 o 
  -3  -4  18       95.76      101.50      9.99 o 
  -2  -4  18       11.09        9.52      1.42 o 
  -1  -4  18       20.29       17.04      2.20 o 
   0  -4  18       46.22       43.70      2.11 o 
   1  -4  18       25.52       30.51      2.59 o 
   2  -4  18        0.20        1.34      0.54 o 
   3  -4  18      128.59      109.99      7.54 o 
   4  -4  18       34.84       35.08      2.63 o 
   5  -4  18       39.39       36.25      2.48 o 
   6  -4  18        5.76        5.61      0.86 o 
   7  -4  18        8.85        7.22      1.14 o 
   8  -4  18        0.84        1.12      0.91 o 
  -6  -3  18        7.74        9.91      1.23 o 
  -5  -3  18        6.30        5.08      0.88 o 
  -4  -3  18      109.29      101.38      9.51 o 
  -3  -3  18       21.74       16.09      1.41 o 
  -2  -3  18        1.23        1.14      0.35 o 
  -1  -3  18        3.62        2.39      0.51 o 
   0  -3  18       30.66       29.00      3.08 o 
   1  -3  18      136.23      136.57      4.25 o 
   2  -3  18        6.02        1.42      0.79 o 
   3  -3  18       66.06       77.06      7.85 o 
   4  -3  18        9.79        9.16      1.71 o 
   5  -3  18       94.21       99.82      3.88 o 
   6  -3  18       11.89        9.10      2.45 o 
   7  -3  18      114.82      157.85     17.60 o 
  -7  -2  18        1.28        2.43      0.80 o 
  -6  -2  18        1.45        1.39      0.78 o 
  -5  -2  18       36.87       35.43      3.36 o 
  -4  -2  18        3.33        4.66      0.70 o 
  -3  -2  18      148.99      161.76      6.26 o 
  -2  -2  18      406.39      459.04     13.74 o 
  -1  -2  18      217.03      233.40      8.86 o 
   0  -2  18      272.92      307.33      4.02 o 
   1  -2  18       41.99       41.96      5.35 o 
   2  -2  18       45.59       45.10      3.11 o 
   3  -2  18        1.47        2.12      0.73 o 
   4  -2  18      227.23      252.24      9.65 o 
   5  -2  18        0.15        1.15      0.60 o 
   6  -2  18       36.00       39.19      4.39 o 
   7  -2  18        9.71       10.03      2.38 o 
  -7  -1  18        2.79        1.23      0.91 o 
  -6  -1  18        0.71        1.82      0.53 o 
  -5  -1  18        7.72        6.26      0.81 o 
  -4  -1  18        1.37        1.76      0.76 o 
  -3  -1  18      384.66      415.05      9.73 o 
  -2  -1  18      172.90      170.43      4.60 o 
  -1  -1  18      448.00      475.85     13.43 o 
   0  -1  18        1.03        2.14      0.62 o 
   1  -1  18        1.99        2.60      0.74 o 
   2  -1  18        0.86        3.02      0.75 o 
   3  -1  18       11.73       13.14      1.12 o 
   4  -1  18       14.37       10.75      1.41 o 
   5  -1  18        7.91        3.85      0.94 o 
   6  -1  18       11.35        9.70      1.44 o 
   7  -1  18       21.27       25.45      3.69 o 
  -8   0  18        0.65        1.88      0.80 o 
  -7   0  18       32.81       28.80      5.83 o 
  -6   0  18       28.93       24.68      2.64 o 
  -5   0  18       79.19       83.82      3.16 o 
  -4   0  18       70.44       67.13      3.78 o 
  -3   0  18       64.28       67.11      1.75 o 
  -2   0  18       77.62       83.47      2.45 o 
  -1   0  18       38.34       35.00      4.53 o 
   0   0  18       99.57      110.37      2.58 o 
   1   0  18       64.86       66.30      4.99 o 
   2   0  18       42.95       47.01      4.00 o 
   3   0  18      395.62      463.18     15.56 o 
   4   0  18      649.99      723.20      9.94 o 
   5   0  18       23.97       22.84      1.77 o 
   6   0  18        6.15        4.17      1.00 o 
  -8   1  18       16.15       13.97      1.53 o 
  -7   1  18        2.10        2.62      1.18 o 
  -6   1  18       65.05       68.60      5.85 o 
  -5   1  18       11.99        9.99      1.91 o 
  -4   1  18       25.92       23.70      2.17 o 
  -3   1  18        4.42        4.66      0.68 o 
  -2   1  18       19.17       15.09      1.60 o 
  -1   1  18        9.54       12.20      1.25 o 
   0   1  18        0.45        1.55      0.70 o 
   1   1  18       41.06       33.04      1.93 o 
   2   1  18       14.83       12.34      1.25 o 
   3   1  18      134.71      128.81      3.35 o 
   4   1  18        3.21        2.68      0.74 o 
   5   1  18       34.78       30.80      3.68 o 
   6   1  18       12.07       10.56      2.39 o 
  -8   2  18        2.20        2.54      0.86 o 
  -7   2  18       35.54       29.97      1.53 o 
  -6   2  18        6.35        7.59      0.94 o 
  -5   2  18       43.74       43.24      3.86 o 
  -4   2  18        0.01        1.61      0.63 o 
  -3   2  18       64.50       68.83      5.57 o 
  -2   2  18       57.36       55.41      4.04 o 
  -1   2  18     1299.06     1420.94     13.47 o 
   0   2  18        3.93        5.09      2.62 o 
   1   2  18        0.31        2.55      0.94 o 
   2   2  18        2.52        1.10      0.54 o 
   3   2  18       22.70       22.36      1.85 o 
   4   2  18        9.26        3.15      1.19 o 
   5   2  18        0.71        1.59      0.76 o 
  -9   3  18        0.00        1.41      0.63 o 
  -8   3  18      243.75      287.15      5.41 o 
  -7   3  18       78.50       70.77      2.71 o 
  -6   3  18       21.61       24.11      1.87 o 
  -5   3  18       13.25       12.66      1.53 o 
  -4   3  18      270.58      293.38      8.18 o 
  -3   3  18      314.94      350.03      8.97 o 
  -2   3  18       84.99       92.94      4.16 o 
  -1   3  18        3.58        4.99      1.08 o 
   0   3  18       52.64       45.96      3.92 o 
   1   3  18        2.14        4.49      0.91 o 
   2   3  18        1.45        3.02      0.69 o 
   3   3  18       17.78       14.11      1.99 o 
   4   3  18       14.39        9.12      1.28 o 
  -9   4  18        0.27        1.64      0.95 o 
  -8   4  18        0.42        1.30      1.09 o 
  -7   4  18        0.05        1.41      0.43 o 
  -6   4  18       31.82       30.88      1.88 o 
  -5   4  18      266.80      287.30      4.84 o 
  -4   4  18      515.43      590.31      7.38 o 
  -3   4  18       22.14       19.18      1.53 o 
  -2   4  18      124.88      125.94     11.66 o 
  -1   4  18       29.57       26.56      2.00 o 
   0   4  18      180.02      177.28      8.34 o 
   1   4  18        0.42        1.65      0.77 o 
   2   4  18       14.27       16.13      1.36 o 
   3   4  18       29.98       29.75      2.06 o 
  -8   5  18        1.52        1.61      0.60 o 
  -7   5  18        1.78        1.45      0.51 o 
  -6   5  18        0.53        0.79      0.53 o 
  -5   5  18        2.54        3.30      0.79 o 
  -4   5  18       29.37       27.83      2.28 o 
  -3   5  18       21.21       16.87      2.26 o 
  -2   5  18        1.14        1.13      0.45 o 
  -1   5  18       23.24       17.67      5.35 o 
   0   5  18        0.86        0.87      0.72 o 
   1   5  18        2.62        2.26      1.37 o 
   2   5  18       27.42       31.49      1.87 o 
  -8   6  18        1.67        0.95      1.43 o 
  -7   6  18        2.34        2.95      0.97 o 
  -6   6  18        7.41        7.18      1.90 o 
  -5   6  18      154.94      161.34      5.05 o 
  -4   6  18        3.83        3.25      2.02 o 
  -3   6  18        1.01        0.71      1.19 o 
  -2   6  18        9.39        8.40      3.92 o 
  -1   6  18       45.46       62.13      9.28 o 
   0   6  18        4.05        4.25      1.18 o 
   1   6  18       25.07       33.37      3.27 o 
  -7   7  18        5.95        3.81      1.78 o 
  -6   7  18       13.48       12.34      1.68 o 
  -5   7  18       25.05       16.05      2.68 o 
  -4   7  18       21.96       13.45      2.85 o 
  -3   7  18        6.33        8.09      2.38 o 
  -2   7  18        0.01        1.90      0.95 o 
  -1   7  18        0.92        1.90      1.43 o 
  -6   8  18        3.67        2.73      1.01 o 
  -5   8  18        2.45        1.05      1.14 o 
  -4   8  18       12.72       13.42      3.09 o 
   1  -8  19        0.61        0.59      0.61 o 
   2  -8  19        1.71        2.85      0.66 o 
   3  -8  19        9.25       11.55      1.68 o 
   4  -8  19       17.13       23.98      3.92 o 
   5  -8  19       44.68       55.89      8.80 o 
   6  -8  19        0.03        1.22      0.83 o 
  -1  -7  19       28.19       18.64      3.12 o 
   0  -7  19        1.82        2.62      0.74 o 
   1  -7  19        7.46        5.34      1.08 o 
   2  -7  19       14.31       19.74      1.68 o 
   3  -7  19        0.23        1.82      0.64 o 
   4  -7  19       78.69       71.08      6.19 o 
   5  -7  19        1.27        2.93      0.85 o 
   6  -7  19       83.03       85.49      4.88 o 
   7  -7  19        0.03        1.19      1.19 o 
  -3  -6  19       14.55       14.18      1.83 o 
  -2  -6  19        9.00        7.45      1.14 o 
  -1  -6  19       77.17       75.38     10.35 o 
   0  -6  19       18.65       22.51      1.98 o 
   1  -6  19        0.82        1.78      0.83 o 
   2  -6  19        6.38        3.21      1.18 o 
   3  -6  19       32.24       28.33      2.85 o 
   4  -6  19        0.18        1.45      0.51 o 
   5  -6  19       24.53       24.20      4.13 o 
   6  -6  19       28.30       21.90      5.47 o 
   7  -6  19       18.11       14.98      2.50 o 
  -4  -5  19        0.81        1.75      0.71 o 
  -3  -5  19      221.61      246.88      4.96 o 
  -2  -5  19      423.29      449.24     27.60 o 
  -1  -5  19      280.71      330.19      7.14 o 
   0  -5  19       12.04       12.90      2.82 o 
   1  -5  19        6.45        4.55      1.39 o 
   2  -5  19      114.21      112.05      6.45 o 
   3  -5  19       35.06       33.80      3.54 o 
   4  -5  19        7.36        5.25      0.85 o 
   5  -5  19      220.59      234.30      8.21 o 
   6  -5  19      162.98      191.18     17.11 o 
   7  -5  19       32.87       32.80      3.77 o 
  -5  -4  19        8.29        4.77      1.54 o 
  -4  -4  19       10.62        7.02      1.43 o 
  -3  -4  19      133.28      109.94      8.24 o 
  -2  -4  19       91.42       85.29      5.88 o 
  -1  -4  19        0.28        2.99      1.66 o 
   0  -4  19        8.67        8.25      1.15 o 
   1  -4  19       73.64       76.29      2.37 o 
   2  -4  19       59.42       63.70      4.03 o 
   3  -4  19       95.66       90.23      3.38 o 
   4  -4  19       72.32       68.76      5.42 o 
   5  -4  19       28.27       26.28      2.41 o 
   6  -4  19        3.89        3.72      0.70 o 
   7  -4  19       38.17       32.87      4.16 o 
  -6  -3  19       56.72       59.25      6.06 o 
  -5  -3  19        9.13        8.43      1.06 o 
  -4  -3  19       10.94        8.87      1.55 o 
  -3  -3  19       40.32       37.03      2.63 o 
  -2  -3  19       10.56        9.03      1.01 o 
  -1  -3  19        6.52        5.96      0.91 o 
   0  -3  19      179.59      207.66      6.51 o 
   1  -3  19       67.90       80.15      3.29 o 
   2  -3  19      109.16       92.26      5.40 o 
   3  -3  19      246.91      249.77     12.13 o 
   4  -3  19        0.00        1.71      1.39 o 
   5  -3  19       16.56       16.31      1.37 o 
   6  -3  19       14.96       13.90      1.52 o 
   7  -3  19        0.76        0.33      0.79 o 
  -6  -2  19        2.02        1.83      0.66 o 
  -5  -2  19        0.61        2.16      1.06 o 
  -4  -2  19        9.13        8.35      1.34 o 
  -3  -2  19       18.60       20.66      2.57 o 
  -2  -2  19      264.34      284.50      9.55 o 
  -1  -2  19      356.02      385.62      7.75 o 
   0  -2  19      126.16      135.07      3.24 o 
   1  -2  19        3.26        3.79      0.57 o 
   2  -2  19       31.92       35.88      3.33 o 
   3  -2  19       38.62       34.55      2.79 o 
   4  -2  19        6.71        5.07      1.00 o 
   5  -2  19       33.81       32.79      2.02 o 
   6  -2  19        9.36        6.15      1.73 o 
   7  -2  19      100.34      113.40      6.38 o 
  -7  -1  19        0.06        1.82      0.72 o 
  -6  -1  19       17.93       15.84      1.88 o 
  -5  -1  19        0.35        0.79      0.55 o 
  -4  -1  19        0.03        2.60      0.77 o 
  -3  -1  19        4.64        4.69      0.66 o 
  -2  -1  19      312.91      357.17      9.71 o 
  -1  -1  19      237.43      256.83      6.03 o 
   0  -1  19       37.07       38.24      3.35 o 
   1  -1  19        0.52        1.89      1.18 o 
   2  -1  19       71.37       78.49      3.59 o 
   3  -1  19       48.88       45.41      2.35 o 
   4  -1  19       34.02       30.45      2.86 o 
   5  -1  19       40.31       40.89      2.09 o 
   6  -1  19        0.34        1.75      0.77 o 
  -7   0  19       39.84       33.21      3.51 o 
  -6   0  19      191.82      202.94     19.86 o 
  -5   0  19        1.34        1.69      0.55 o 
  -4   0  19       28.78       29.01      2.49 o 
  -3   0  19        0.43        1.49      0.46 o 
  -2   0  19       41.02       36.75      2.02 o 
  -1   0  19        0.09        1.43      0.36 o 
   0   0  19       25.22       26.81      2.06 o 
   1   0  19       40.30       33.79      2.39 o 
   2   0  19        3.81        2.32      1.05 o 
   3   0  19       98.69      102.37      3.76 o 
   4   0  19      218.12      256.00      8.31 o 
   5   0  19       10.31       10.04      1.14 o 
   6   0  19        3.51        2.02      0.81 o 
  -8   1  19       11.75       11.26      1.41 o 
  -7   1  19      164.49      171.27      5.94 o 
  -6   1  19       96.82      101.00      5.91 o 
  -5   1  19       30.77       32.37      2.42 o 
  -4   1  19      223.17      228.35      7.07 o 
  -3   1  19        2.87        2.73      0.59 o 
  -2   1  19       23.66       23.18      2.89 o 
  -1   1  19       57.35       62.38      6.30 o 
   0   1  19      188.92      226.13      5.72 o 
   1   1  19       21.02       14.25      3.09 o 
   2   1  19        8.32       10.53      1.25 o 
   3   1  19       11.99        7.90      1.05 o 
   4   1  19       13.36       16.26      3.05 o 
   5   1  19       40.31       34.74      3.02 o 
  -8   2  19       64.21       66.56      6.05 o 
  -7   2  19       27.42       26.34      1.72 o 
  -6   2  19       20.62       22.74      2.32 o 
  -5   2  19       12.69       13.35      1.30 o 
  -4   2  19       72.06       72.24      2.35 o 
  -3   2  19        7.51        7.19      1.00 o 
  -2   2  19        0.28        1.68      0.77 o 
  -1   2  19      113.84      114.65      4.52 o 
   0   2  19       88.18       89.89      6.00 o 
   1   2  19       19.56       20.19      1.73 o 
   2   2  19       22.60       20.69      1.99 o 
   3   2  19       80.68       94.67      3.78 o 
   4   2  19      251.03      301.51     15.44 o 
  -8   3  19        0.70        1.10      0.76 o 
  -7   3  19       35.41       29.93      2.08 o 
  -6   3  19        7.75        8.28      1.34 o 
  -5   3  19       13.66       12.71      1.26 o 
  -4   3  19       99.67      102.43      7.29 o 
  -3   3  19      367.53      406.39      8.35 o 
  -2   3  19       13.73       10.51      2.02 o 
  -1   3  19      270.02      293.53     11.18 o 
   0   3  19      130.53      138.56      6.81 o 
   1   3  19       54.01       47.90      2.90 o 
   2   3  19       13.94       11.24      2.65 o 
   3   3  19        3.45        4.62      1.05 o 
   4   3  19        0.90        2.93      0.96 o 
  -8   4  19        2.40        1.90      1.01 o 
  -7   4  19       96.08      101.94      6.82 o 
  -6   4  19        3.08        2.58      0.78 o 
  -5   4  19        1.12        2.92      0.74 o 
  -4   4  19      157.53      163.24      5.00 o 
  -3   4  19       28.11       31.31      1.70 o 
  -2   4  19      121.23      127.28      4.04 o 
  -1   4  19       46.92       46.79      3.09 o 
   0   4  19       52.59       51.30      5.03 o 
   1   4  19        3.81        3.68      0.74 o 
   2   4  19       22.62       25.05      2.13 o 
   3   4  19        2.30        1.37      0.97 o 
  -8   5  19        0.53        4.52      1.66 o 
  -7   5  19        3.84        2.77      0.42 o 
  -6   5  19      133.92      142.64      5.50 o 
  -5   5  19       16.13        9.19      1.36 o 
  -4   5  19       14.47       10.93      2.13 o 
  -3   5  19       28.36       27.23      2.26 o 
  -2   5  19        3.32        5.66      1.55 o 
  -1   5  19        0.80        1.64      1.55 o 
   0   5  19        1.92        2.05      0.79 o 
   1   5  19       10.50       11.82      1.36 o 
  -8   6  19        0.94        4.52      1.90 o 
  -7   6  19        2.79        2.06      0.64 o 
  -6   6  19        6.13        4.98      1.19 o 
  -5   6  19       25.19       22.18      2.84 o 
  -4   6  19      147.68      165.93     11.34 o 
  -3   6  19        0.42        2.14      1.19 o 
  -2   6  19       44.48       40.67      4.76 o 
  -1   6  19       72.65       90.38      5.47 o 
   0   6  19        1.69        3.81      2.38 o 
  -7   7  19        1.36        3.86      1.22 o 
  -6   7  19       25.53       26.40      3.33 o 
  -5   7  19        1.29        3.00      1.19 o 
  -4   7  19        2.60        1.78      1.01 o 
  -3   7  19        6.33        4.28      1.90 o 
  -2   7  19        9.93       11.89      2.14 o 
   2  -8  20        1.80        1.77      1.07 o 
   3  -8  20       37.26       29.22      3.57 o 
   4  -8  20        0.51        1.72      0.97 o 
   5  -8  20       88.02      108.61     12.61 o 
  -1  -7  20        4.04        2.28      1.55 o 
   0  -7  20       23.52       18.55      3.34 o 
   1  -7  20       54.33       52.35      5.80 o 
   2  -7  20       34.32       35.52      3.87 o 
   3  -7  20        4.06        5.04      1.19 o 
   4  -7  20       47.94       39.24      4.46 o 
   5  -7  20       67.01       55.71      7.40 o 
   6  -7  20       43.13       33.08      4.13 o 
  -2  -6  20      165.75      206.23      4.67 o 
  -1  -6  20       18.93       14.72      1.93 o 
   0  -6  20       20.86       19.00      1.80 o 
   1  -6  20       47.75       60.82      2.96 o 
   2  -6  20        0.18        1.14      0.40 o 
   3  -6  20        0.36        2.06      0.66 o 
   4  -6  20        1.17        2.08      0.68 o 
   5  -6  20      141.96      156.30     16.99 o 
   6  -6  20        3.59        2.85      1.01 o 
  -3  -5  20        5.24        6.18      1.25 o 
  -2  -5  20       76.50       65.77      9.39 o 
  -1  -5  20        0.46        2.12      0.91 o 
   0  -5  20        2.89        3.75      1.14 o 
   1  -5  20        1.30        0.99      0.54 o 
   2  -5  20       18.26       12.67      1.31 o 
   3  -5  20      119.99      126.66      6.83 o 
   4  -5  20        1.04        1.22      0.57 o 
   5  -5  20      136.38      133.92      8.91 o 
   6  -5  20       67.70       69.51      5.80 o 
   7  -5  20       21.20       17.75      3.25 o 
  -4  -4  20        4.78        5.80      1.43 o 
  -3  -4  20      429.69      507.71     11.17 o 
  -2  -4  20       82.89       62.48      5.77 o 
  -1  -4  20      274.62      290.41     11.42 o 
   0  -4  20       69.70       60.93      4.45 o 
   1  -4  20        0.81        1.17      0.68 o 
   2  -4  20        2.45        1.74      0.63 o 
   3  -4  20       70.94       57.57      5.79 o 
   4  -4  20        4.49        3.24      1.19 o 
   5  -4  20       50.17       48.17      4.63 o 
   6  -4  20        1.76        1.63      0.73 o 
   7  -4  20        0.04        2.73      1.25 o 
  -5  -3  20        1.55        4.37      1.22 o 
  -4  -3  20        0.10        1.43      0.67 o 
  -3  -3  20        1.14        4.26      0.86 o 
  -2  -3  20       13.75        9.72      1.25 o 
  -1  -3  20        0.00        0.32      0.69 o 
   0  -3  20        8.46        7.92      1.14 o 
   1  -3  20       79.60       79.40      3.52 o 
   2  -3  20       21.94       15.47      1.43 o 
   3  -3  20      130.40      146.69      9.16 o 
   4  -3  20      123.51      127.59      9.31 o 
   5  -3  20       62.75       72.56      3.64 o 
   6  -3  20       81.18       93.19      3.93 o 
  -6  -2  20       34.08       22.79      3.21 o 
  -5  -2  20       43.94       43.29      7.85 o 
  -4  -2  20       17.79       15.21      2.02 o 
  -3  -2  20        3.18        2.30      0.92 o 
  -2  -2  20       68.53       66.99      4.57 o 
  -1  -2  20       89.73       82.11      2.94 o 
   0  -2  20        5.82        3.17      0.58 o 
   1  -2  20       10.39        8.04      1.04 o 
   2  -2  20      174.13      186.29      4.27 o 
   3  -2  20        6.20        5.05      1.49 o 
   4  -2  20        3.74        2.47      0.74 o 
   5  -2  20       33.48       30.41      2.14 o 
   6  -2  20        4.43        1.69      0.66 o 
  -6  -1  20        5.37        3.76      0.78 o 
  -5  -1  20       63.84       55.69      4.80 o 
  -4  -1  20        8.95        4.24      0.84 o 
  -3  -1  20       36.26       37.65      1.81 o 
  -2  -1  20       41.13       44.06      2.20 o 
  -1  -1  20        0.00        2.68      0.77 o 
   0  -1  20       18.31       14.71      1.19 o 
   1  -1  20       67.61       69.09      5.63 o 
   2  -1  20      125.01      134.50      8.06 o 
   3  -1  20        4.40        3.32      1.45 o 
   4  -1  20       65.67       62.79      3.74 o 
   5  -1  20        5.92        2.45      0.86 o 
   6  -1  20        3.84        2.60      0.73 o 
  -7   0  20       28.82       24.63      2.27 o 
  -6   0  20        2.37        2.72      0.86 o 
  -5   0  20      219.79      228.91     10.91 o 
  -4   0  20        0.02        1.98      0.55 o 
  -3   0  20       28.13       30.77      2.60 o 
  -2   0  20        0.55        2.14      0.67 o 
  -1   0  20       59.02       56.85      2.40 o 
   0   0  20       13.76       13.45      1.51 o 
   1   0  20       79.96       85.56      3.21 o 
   2   0  20        0.00        3.39      0.94 o 
   3   0  20       49.87       47.09      2.31 o 
   4   0  20       16.95       15.45      1.46 o 
   5   0  20       32.65       27.94      2.44 o 
  -7   1  20       14.23       13.33      1.65 o 
  -6   1  20        0.04        0.93      0.46 o 
  -5   1  20       19.76       20.73      1.58 o 
  -4   1  20        8.67        6.40      1.01 o 
  -3   1  20       14.06       11.21      1.20 o 
  -2   1  20       63.31       62.01      3.19 o 
  -1   1  20       50.95       56.83      6.18 o 
   0   1  20        7.02        7.41      1.42 o 
   1   1  20        7.34        5.72      1.18 o 
   2   1  20       23.69       18.89      2.71 o 
   3   1  20        2.11        4.01      1.05 o 
   4   1  20       81.24       86.19      8.04 o 
   5   1  20       15.19       15.50      1.81 o 
  -8   2  20       60.59       54.61      5.30 o 
  -7   2  20       58.79       62.08      4.17 o 
  -6   2  20       33.08       32.86      2.11 o 
  -5   2  20       18.34       15.04      1.68 o 
  -4   2  20        0.47        1.25      1.11 o 
  -3   2  20       15.69       13.72      3.29 o 
  -2   2  20        0.48        1.30      0.81 o 
  -1   2  20      360.52      409.42     17.49 o 
   0   2  20       34.55       26.50      4.88 o 
   1   2  20       15.32       13.05      1.36 o 
   2   2  20       33.28       39.34      2.26 o 
   3   2  20       28.26       25.05      2.23 o 
   4   2  20        0.32        1.21      0.59 o 
  -8   3  20       68.72       81.07      3.61 o 
  -7   3  20      102.01      109.59     10.81 o 
  -6   3  20       36.04       47.50      5.98 o 
  -5   3  20        2.08        3.11      0.57 o 
  -4   3  20       58.53       59.17      4.17 o 
  -3   3  20      283.33      321.03      6.84 o 
  -2   3  20        6.22        6.75      1.25 o 
  -1   3  20       28.00       25.88      2.85 o 
   0   3  20        4.85        3.76      3.92 o 
   1   3  20        9.87       10.15      1.08 o 
   2   3  20       19.01       19.07      2.25 o 
   3   3  20       28.87       21.99      3.28 o 
  -8   4  20       77.48       68.91      5.37 o 
  -7   4  20       20.85       17.56      1.53 o 
  -6   4  20       49.50       50.22      4.21 o 
  -5   4  20       33.14       28.28      1.85 o 
  -4   4  20      106.52      122.23     12.10 o 
  -3   4  20       43.31       40.02      2.29 o 
  -2   4  20      130.99      139.55      4.88 o 
  -1   4  20       44.69       41.52      4.52 o 
   0   4  20       27.79       24.39      3.52 o 
   1   4  20       20.26       21.91      1.79 o 
   2   4  20        1.48        2.29      0.71 o 
  -7   5  20        7.30        5.16      0.97 o 
  -6   5  20       52.17       52.53      2.81 o 
  -5   5  20       94.73       88.64      6.32 o 
  -4   5  20       34.25       28.94      1.98 o 
  -3   5  20        1.18        1.43      0.84 o 
  -2   5  20      102.02      117.54      9.04 o 
  -1   5  20        3.31        4.00      0.97 o 
   0   5  20        0.53        0.83      1.01 o 
   1   5  20       50.47       46.74      5.02 o 
  -7   6  20        3.56        1.82      0.64 o 
  -6   6  20        6.95        4.27      1.31 o 
  -5   6  20       25.38       20.54      1.89 o 
  -4   6  20        0.07        0.69      1.07 o 
  -3   6  20       13.94       13.79      3.33 o 
  -2   6  20       21.37       19.03      2.38 o 
  -1   6  20        4.28        3.57      1.66 o 
  -5   7  20        0.56        2.17      1.14 o 
  -4   7  20        1.07        1.43      0.84 o 
  -3   7  20        1.36        3.57      1.66 o 
   0  -7  21        5.77        4.28      1.18 o 
   1  -7  21       70.04       77.73     16.53 o 
   2  -7  21       48.98       46.85      6.42 o 
   3  -7  21        2.52        2.14      0.95 o 
   4  -7  21       16.48       12.35      2.06 o 
   5  -7  21        7.05        8.42      1.89 o 
  -2  -6  21       54.63       53.87      3.25 o 
  -1  -6  21        8.08        7.99      2.38 o 
   0  -6  21        7.24        3.92      1.07 o 
   1  -6  21       30.31       27.01      3.69 o 
   2  -6  21        4.53        1.79      0.54 o 
   3  -6  21        4.47        3.40      0.69 o 
   4  -6  21       14.49       15.27      1.73 o 
   5  -6  21      270.34      312.67      6.94 o 
   6  -6  21       18.52       11.00      2.27 o 
  -3  -5  21        1.40        2.14      0.84 o 
  -2  -5  21        1.15        2.46      0.74 o 
  -1  -5  21       17.56       13.27      1.68 o 
   0  -5  21       43.75       38.62      3.91 o 
   1  -5  21        1.25        1.60      0.89 o 
   2  -5  21       20.23       19.44      1.98 o 
   3  -5  21       31.93       27.27      2.73 o 
   4  -5  21       19.53       10.35      1.22 o 
   5  -5  21        7.85        5.74      2.02 o 
   6  -5  21       55.74       62.07      4.28 o 
  -4  -4  21        6.71        4.99      1.66 o 
  -3  -4  21        2.40        2.38      0.84 o 
  -2  -4  21       21.33       17.78      2.12 o 
  -1  -4  21       24.14       22.39      2.33 o 
   0  -4  21       34.26       28.34      2.63 o 
   1  -4  21       44.05       43.26      2.14 o 
   2  -4  21        0.41        1.10      0.99 o 
   3  -4  21       13.62       14.13      1.98 o 
   4  -4  21       58.99       62.08      7.37 o 
   5  -4  21        7.90        4.52      1.19 o 
   6  -4  21       27.39       21.48      2.27 o 
  -5  -3  21        6.13        5.19      1.62 o 
  -4  -3  21       51.81       45.19      7.13 o 
  -3  -3  21      153.00      171.41     11.38 o 
  -2  -3  21       74.04       74.80      5.59 o 
  -1  -3  21       27.26       27.98      2.42 o 
   0  -3  21       34.38       31.63      2.75 o 
   1  -3  21        0.09        1.09      0.69 o 
   2  -3  21        0.06        1.76      0.41 o 
   3  -3  21      335.28      379.92     16.54 o 
   4  -3  21       87.88       82.29      4.28 o 
   5  -3  21        1.23        1.78      0.61 o 
   6  -3  21       23.45       21.00      2.03 o 
  -5  -2  21        3.16        3.11      0.97 o 
  -4  -2  21        1.53        1.22      0.57 o 
  -3  -2  21       89.35       90.46      7.85 o 
  -2  -2  21       33.40       35.53      3.20 o 
  -1  -2  21        6.61        6.23      1.13 o 
   0  -2  21       54.21       50.73      2.61 o 
   1  -2  21       50.12       44.22      3.29 o 
   2  -2  21        9.47        9.61      1.98 o 
   3  -2  21      466.17      549.81     16.54 o 
   4  -2  21        0.28        0.76      0.79 o 
   5  -2  21       82.15       81.86      7.81 o 
   6  -2  21       16.24       17.12      2.34 o 
  -6  -1  21        0.06        0.39      0.51 o 
  -5  -1  21        0.17        0.99      0.66 o 
  -4  -1  21       18.66       17.75      1.33 o 
  -3  -1  21      100.59      101.84      3.48 o 
  -2  -1  21       10.07        7.56      1.53 o 
  -1  -1  21       88.90       94.98      3.12 o 
   0  -1  21        1.57        4.04      0.89 o 
   1  -1  21        1.67        1.44      0.43 o 
   2  -1  21        2.07        2.56      1.08 o 
   3  -1  21       17.14       15.76      1.36 o 
   4  -1  21        2.17        2.34      0.86 o 
   5  -1  21        5.45        3.22      1.09 o 
  -7   0  21        3.84        2.90      0.79 o 
  -6   0  21        8.24        7.38      0.97 o 
  -5   0  21        0.99        0.95      0.51 o 
  -4   0  21       42.58       38.78      3.07 o 
  -3   0  21      217.17      259.42      5.32 o 
  -2   0  21      101.05      108.59      4.53 o 
  -1   0  21        0.84        1.35      0.58 o 
   0   0  21       29.24       32.21      3.33 o 
   1   0  21       26.44       25.69      3.09 o 
   2   0  21       46.82       44.44      2.51 o 
   3   0  21        1.07        1.92      0.75 o 
   4   0  21        1.56        1.56      0.66 o 
   5   0  21       34.44       34.35      3.05 o 
  -7   1  21       28.99       25.30      2.60 o 
  -6   1  21       60.13       60.81      4.47 o 
  -5   1  21        9.60        6.16      1.56 o 
  -4   1  21       75.12       72.98      4.58 o 
  -3   1  21       56.91       59.41      2.53 o 
  -2   1  21        0.66        2.13      0.66 o 
  -1   1  21      279.94      320.32      5.13 o 
   0   1  21       69.61       68.38      4.57 o 
   1   1  21      118.78      127.17      9.16 o 
   2   1  21       47.25       49.62      3.10 o 
   3   1  21       45.92       49.81      5.91 o 
   4   1  21       16.73        9.73      1.40 o 
  -7   2  21        8.79        7.42      1.33 o 
  -6   2  21        7.06        6.20      0.95 o 
  -5   2  21      112.18      108.18      5.78 o 
  -4   2  21       60.17       65.51      2.94 o 
  -3   2  21       13.33       13.81      1.18 o 
  -2   2  21       70.03       64.34      3.14 o 
  -1   2  21        0.01        3.87      1.44 o 
   0   2  21        1.26        3.69      1.18 o 
   1   2  21      171.22      191.57     21.29 o 
   2   2  21      117.76      122.76      9.71 o 
   3   2  21      197.11      212.44     12.03 o 
  -7   3  21       14.89       13.83      1.36 o 
  -6   3  21        0.69        2.88      0.79 o 
  -5   3  21        3.17        5.05      1.13 o 
  -4   3  21        1.41        0.94      0.73 o 
  -3   3  21        1.15        2.40      1.07 o 
  -2   3  21        9.02        7.42      1.31 o 
  -1   3  21        0.14        2.95      1.90 o 
   0   3  21       36.79       40.44      2.66 o 
   1   3  21       63.92       64.88      5.80 o 
   2   3  21      168.94      205.24     17.20 o 
   3   3  21        0.97        1.61      0.74 o 
  -7   4  21       47.74       55.20      3.69 o 
  -6   4  21       21.53       18.92      1.98 o 
  -5   4  21       23.54       23.90      1.54 o 
  -4   4  21       48.18       48.71      4.81 o 
  -3   4  21       16.72       14.06      1.41 o 
  -2   4  21       30.58       27.19      3.81 o 
  -1   4  21       31.20       28.22      5.71 o 
   0   4  21        7.68        9.52      1.68 o 
   1   4  21       53.49       51.34      5.62 o 
  -7   5  21       32.13       30.93      4.16 o 
  -6   5  21        1.92        3.42      1.20 o 
  -5   5  21       76.87       77.05      6.05 o 
  -4   5  21        8.67        8.22      1.49 o 
  -3   5  21        8.71        7.26      1.11 o 
  -2   5  21      100.83      122.13     17.01 o 
  -1   5  21       21.09       16.75      2.62 o 
   0   5  21       65.00       66.03      9.99 o 
  -6   6  21       11.19        8.65      3.81 o 
  -5   6  21        0.35        1.15      0.91 o 
  -4   6  21        6.30        6.29      1.25 o 
  -3   6  21       74.37       78.49     13.79 o 
  -2   6  21      110.75      108.22     18.31 o 
   2  -7  22        4.25        3.33      1.90 o 
   3  -7  22        3.00        2.33      1.19 o 
  -1  -6  22        3.78        3.33      1.25 o 
   0  -6  22       19.30       11.79      2.57 o 
   1  -6  22       24.78       23.05      2.57 o 
   2  -6  22       68.00       89.85      9.37 o 
   3  -6  22        1.56        1.87      0.77 o 
   4  -6  22       57.44       55.50      6.58 o 
   5  -6  22        6.30        2.91      0.86 o 
  -2  -5  22       37.08       39.64      2.85 o 
  -1  -5  22        1.26        2.96      0.91 o 
   0  -5  22        0.31        1.19      0.56 o 
   1  -5  22        3.88        3.94      1.43 o 
   2  -5  22       35.79       34.17      2.84 o 
   3  -5  22       56.81       50.43      2.29 o 
   4  -5  22       73.51       87.26      7.17 o 
   5  -5  22       27.26       27.10      7.61 o 
  -3  -4  22        3.12        2.62      0.95 o 
  -2  -4  22       16.83       13.89      2.04 o 
  -1  -4  22        6.88        3.40      0.89 o 
   0  -4  22        8.30        4.88      1.00 o 
   1  -4  22       13.43       10.48      1.79 o 
   2  -4  22        1.32        2.62      0.61 o 
   3  -4  22       13.20       10.50      1.45 o 
   4  -4  22       81.70       89.61      7.27 o 
   5  -4  22        0.06        0.61      0.74 o 
  -4  -3  22        5.17        8.32      1.66 o 
  -3  -3  22       75.59       92.82     10.50 o 
  -2  -3  22       37.33       38.71      4.03 o 
  -1  -3  22       83.12       87.52      9.00 o 
   0  -3  22       14.99       13.84      2.53 o 
   1  -3  22       59.06       54.63      4.00 o 
   2  -3  22        0.02        0.50      0.56 o 
   3  -3  22       86.80       83.33      2.96 o 
   4  -3  22       72.66       79.69     19.38 o 
   5  -3  22       99.98       96.03      7.83 o 
  -5  -2  22        2.20        1.38      0.91 o 
  -4  -2  22        2.44        3.32      0.85 o 
  -3  -2  22       32.58       28.54      3.52 o 
  -2  -2  22      101.33      101.38      7.37 o 
  -1  -2  22        0.03        2.44      0.57 o 
   0  -2  22        0.25        6.18      2.14 o 
   1  -2  22       90.53      106.24     11.30 o 
   2  -2  22      237.43      254.46      6.36 o 
   3  -2  22       15.02       14.67      2.02 o 
   4  -2  22      103.07      108.19      6.33 o 
   5  -2  22       23.89       18.14      2.55 o 
  -6  -1  22        0.47        1.19      1.07 o 
  -5  -1  22       35.51       28.73      2.80 o 
  -4  -1  22       12.80       11.13      2.37 o 
  -3  -1  22        0.27        1.94      0.71 o 
  -2  -1  22        2.06        2.52      0.72 o 
  -1  -1  22       14.87       12.49      2.61 o 
   0  -1  22        9.62       10.58      3.67 o 
   1  -1  22       59.14       65.30      4.25 o 
   2  -1  22        0.05        2.36      0.91 o 
   3  -1  22       24.83       23.83      3.57 o 
   4  -1  22        1.19        2.08      0.61 o 
   5  -1  22        5.27        4.72      1.13 o 
  -6   0  22       15.27       10.65      1.81 o 
  -5   0  22        0.49        2.13      0.77 o 
  -4   0  22        0.12        1.83      0.86 o 
  -3   0  22      325.00      374.83     14.77 o 
  -2   0  22      158.14      168.98      4.87 o 
  -1   0  22       76.32       83.69      5.40 o 
   0   0  22       28.86       29.25      4.28 o 
   1   0  22       15.10       15.44      1.93 o 
   2   0  22        1.74        1.90      0.91 o 
   3   0  22      101.52       98.68      9.97 o 
   4   0  22        2.44        2.15      0.72 o 
  -6   1  22        0.00        1.58      0.61 o 
  -5   1  22       15.24       13.77      1.76 o 
  -4   1  22       10.00        7.79      1.59 o 
  -3   1  22      148.44      167.06      8.99 o 
  -2   1  22      140.26      153.04      7.37 o 
  -1   1  22       17.73       20.15      1.84 o 
   0   1  22        4.50        4.60      1.55 o 
   1   1  22        3.43        4.04      1.18 o 
   2   1  22        1.84        2.17      1.43 o 
   3   1  22       72.65       79.96     10.33 o 
   4   1  22       56.84       47.96      4.53 o 
  -7   2  22       77.62       70.28      5.57 o 
  -6   2  22        4.11        3.16      0.71 o 
  -5   2  22      117.47      126.28      8.85 o 
  -4   2  22      146.84      177.88     12.21 o 
  -3   2  22        8.73        9.37      2.60 o 
  -2   2  22       41.39       41.98      4.01 o 
  -1   2  22       85.53       90.38      3.60 o 
   0   2  22      158.70      172.12      9.51 o 
   1   2  22        8.77        8.30      1.59 o 
   2   2  22      178.14      199.77     17.54 o 
   3   2  22      117.76      107.46      7.44 o 
  -7   3  22        9.12        3.63      1.33 o 
  -6   3  22        4.20        2.74      1.15 o 
  -5   3  22        8.92        7.03      1.15 o 
  -4   3  22        9.18        8.07      1.73 o 
  -3   3  22       35.14       28.13      3.77 o 
  -2   3  22        0.25        2.45      1.66 o 
  -1   3  22       93.59       97.44      4.09 o 
   0   3  22       17.39       11.82      3.09 o 
   1   3  22        0.19        0.33      0.79 o 
   2   3  22        6.31        6.29      1.99 o 
  -6   4  22       26.64       26.15      2.58 o 
  -5   4  22       17.55       13.49      1.31 o 
  -4   4  22        4.16        2.93      0.94 o 
  -3   4  22        4.10        4.07      0.89 o 
  -2   4  22      173.24      179.55      6.03 o 
  -1   4  22       81.43       88.45      7.82 o 
   0   4  22        6.85        4.19      0.97 o 
   1   4  22       23.26       23.00      4.76 o 
  -6   5  22        5.22        1.60      0.83 o 
  -5   5  22       22.28       17.33      1.79 o 
  -4   5  22        1.17        1.42      0.89 o 
  -3   5  22       12.08        6.59      1.08 o 
  -2   5  22        4.79        6.75      1.66 o 
  -1   5  22       12.51        8.64      2.23 o 
   0  -6  23       20.98       16.17      2.59 o 
   1  -6  23       26.64       22.66      2.50 o 
   2  -6  23        4.48        1.77      0.70 o 
   3  -6  23        3.10        3.94      1.00 o 
   4  -6  23       16.78       15.50      1.73 o 
  -1  -5  23       27.70       25.64      3.03 o 
   0  -5  23      111.84      125.70      5.97 o 
   1  -5  23       24.00       23.39      2.96 o 
   2  -5  23       20.11       18.51      1.38 o 
   3  -5  23      146.41      167.20     20.40 o 
   4  -5  23       26.80       26.56      2.43 o 
  -3  -4  23        4.31        6.66      2.85 o 
  -2  -4  23        1.93        1.46      1.31 o 
  -1  -4  23       42.80       43.16      5.80 o 
   0  -4  23       45.35       48.23      5.99 o 
   1  -4  23       22.40       15.27      1.71 o 
   2  -4  23       34.90       32.42      2.03 o 
   3  -4  23        0.04        2.13      0.77 o 
   4  -4  23        7.77        5.60      1.09 o 
   5  -4  23        2.09        3.21      1.07 o 
  -4  -3  23       11.03       12.60      2.62 o 
  -3  -3  23        4.64        4.52      1.35 o 
  -2  -3  23       84.32       83.33      9.31 o 
  -1  -3  23       28.73       25.87      4.04 o 
   0  -3  23        0.55        1.66      1.19 o 
   1  -3  23        5.05        5.46      1.25 o 
   2  -3  23       16.97       15.27      1.20 o 
   3  -3  23       22.28       20.05      1.99 o 
   4  -3  23       27.78       28.76      2.60 o 
   5  -3  23       27.50       30.95      3.08 o 
  -4  -2  23        1.17        2.62      1.31 o 
  -3  -2  23       13.37       11.87      1.78 o 
  -2  -2  23       13.58       12.52      2.26 o 
  -1  -2  23       71.20       68.95      7.09 o 
   0  -2  23        4.91        2.93      0.97 o 
   1  -2  23       14.72       16.58      1.83 o 
   2  -2  23       17.59       15.47      1.78 o 
   3  -2  23        7.09        5.75      2.62 o 
   4  -2  23        1.80        2.82      0.79 o 
  -5  -1  23        0.96        1.43      0.50 o 
  -4  -1  23       95.08       92.07     11.42 o 
  -3  -1  23        0.27        1.94      1.04 o 
  -2  -1  23       40.96       37.86      3.59 o 
  -1  -1  23       80.50       86.44      2.61 o 
   0  -1  23        1.34        0.78      0.51 o 
   1  -1  23       21.24       16.79      1.83 o 
   2  -1  23        0.37        2.09      0.79 o 
   3  -1  23        0.07        1.96      0.61 o 
   4  -1  23      124.88      127.87      8.57 o 
  -5   0  23        2.74        2.17      0.72 o 
  -4   0  23        4.51        3.42      0.75 o 
  -3   0  23       86.71       76.96      5.96 o 
  -2   0  23      124.13      139.83      9.30 o 
  -1   0  23       18.94       20.53      1.55 o 
   0   0  23        0.45        2.02      1.18 o 
   1   0  23        0.07        0.63      0.64 o 
   2   0  23       23.50       24.39      4.40 o 
   3   0  23        1.23        2.66      0.91 o 
   4   0  23       71.54       70.28      6.47 o 
  -6   1  23        0.01        0.85      0.59 o 
  -5   1  23        2.40        2.04      0.93 o 
  -4   1  23       29.76       28.64      4.17 o 
  -3   1  23        5.47        3.52      0.91 o 
  -2   1  23      117.70      140.13      3.59 o 
  -1   1  23      195.32      212.50      4.92 o 
   0   1  23       13.40       13.65      1.93 o 
   1   1  23        9.36        8.50      1.54 o 
   2   1  23       22.64       21.23      2.38 o 
   3   1  23        7.56        6.86      1.95 o 
  -6   2  23       46.41       47.47      2.33 o 
  -5   2  23       13.49        8.14      1.39 o 
  -4   2  23      255.63      308.50     12.33 o 
  -3   2  23        1.19        2.91      0.72 o 
  -2   2  23        5.11        3.49      0.91 o 
  -1   2  23       11.81       10.34      1.93 o 
   0   2  23       33.76       29.55      2.77 o 
   1   2  23        1.03        1.87      1.01 o 
   2   2  23       92.71       76.66      7.98 o 
  -6   3  23        6.04        3.60      0.95 o 
  -5   3  23      272.28      313.76      7.84 o 
  -4   3  23       26.96       24.84      2.29 o 
  -3   3  23       80.24       67.95      5.44 o 
  -2   3  23       54.00       46.53      4.41 o 
  -1   3  23        0.00        1.55      0.84 o 
   0   3  23       31.81       26.78      4.88 o 
   1   3  23       35.88       34.74      4.52 o 
  -6   4  23        0.16        2.64      0.82 o 
  -5   4  23        1.49        2.00      0.69 o 
  -4   4  23        3.58        3.86      0.63 o 
  -3   4  23        2.94        1.93      0.77 o 
  -2   4  23        3.14        1.45      1.08 o 
  -1   4  23        2.57        4.99      1.51 o 
   0   4  23        4.09        3.33      1.42 o 
  -4   5  23        3.48        2.65      1.14 o 
  -3   5  23        4.68        4.40      1.15 o 
   0  -5  24       23.47       22.92      2.42 o 
   1  -5  24      115.47      135.56      7.68 o 
   2  -5  24       10.49        8.21      1.08 o 
   3  -5  24        9.98        7.35      1.32 o 
  -2  -4  24        0.01        1.66      0.79 o 
  -1  -4  24        3.92        3.15      1.08 o 
   0  -4  24        0.65        2.69      1.08 o 
   1  -4  24       20.59       15.49      2.46 o 
   2  -4  24       34.35       40.41      7.13 o 
   3  -4  24        4.26        3.43      0.80 o 
   4  -4  24        1.60        1.35      0.55 o 
  -3  -3  24       17.04       19.91      2.46 o 
  -2  -3  24        3.84        2.46      1.19 o 
  -1  -3  24       44.95       36.63      4.14 o 
   0  -3  24       74.85       70.40     10.23 o 
   1  -3  24        8.69        6.74      2.02 o 
   2  -3  24      138.13      145.47     10.46 o 
   3  -3  24       13.49       12.50      3.81 o 
   4  -3  24        9.03        6.42      1.66 o 
  -4  -2  24       20.05       14.92      1.94 o 
  -3  -2  24        2.45        2.23      1.43 o 
  -2  -2  24      111.77      115.86     11.42 o 
  -1  -2  24        2.37        3.10      1.66 o 
   0  -2  24        3.96        1.78      0.84 o 
   1  -2  24       31.83       24.43      3.57 o 
   2  -2  24        5.36        3.04      0.79 o 
   3  -2  24       14.13       10.29      2.50 o 
   4  -2  24       64.03       59.98     10.35 o 
  -4  -1  24       29.28       25.92      4.21 o 
  -3  -1  24        8.52        4.04      1.66 o 
  -2  -1  24        0.88        1.78      0.84 o 
  -1  -1  24        0.71        0.84      0.91 o 
   0  -1  24       10.16        9.91      1.49 o 
   1  -1  24       15.76       14.12      2.00 o 
   2  -1  24        5.50        2.96      0.74 o 
   3  -1  24        2.88        3.70      1.14 o 
  -5   0  24       33.22       25.31      4.12 o 
  -4   0  24        1.67        1.77      0.64 o 
  -3   0  24       44.94       39.86      3.48 o 
  -2   0  24       28.83       28.18      1.88 o 
  -1   0  24      150.33      164.24      9.62 o 
   0   0  24        6.06        2.98      0.68 o 
   1   0  24        3.55        2.19      0.95 o 
   2   0  24        8.10        9.70      1.68 o 
   3   0  24       21.25       22.19      1.76 o 
  -5   1  24        7.64        5.66      1.11 o 
  -4   1  24        3.51        2.54      1.19 o 
  -3   1  24        6.44        4.32      1.00 o 
  -2   1  24      114.48      120.10      5.99 o 
  -1   1  24       21.70       17.70      1.92 o 
   0   1  24       16.01       18.31      2.85 o 
   1   1  24       24.60       25.67      2.55 o 
   2   1  24        6.62        6.20      1.59 o 
  -5   2  24       10.76        6.98      1.42 o 
  -4   2  24       74.17       66.10      4.15 o 
  -3   2  24       70.32       63.29      6.05 o 
  -2   2  24       86.51       99.28      6.70 o 
  -1   2  24       35.29       39.05      3.67 o 
   0   2  24       45.49       42.26      4.53 o 
   1   2  24       15.50       13.11      3.09 o 
  -5   3  24       27.92       26.05      2.33 o 
  -4   3  24       76.57       77.29      4.99 o 
  -3   3  24        0.01        2.56      0.77 o 
  -2   3  24        4.64        5.15      0.80 o 
  -1   3  24        9.40        7.33      1.49 o 
   0   3  24        9.05        7.44      2.06 o 
  -4   4  24        0.01        2.41      0.55 o 
  -3   4  24        9.45        8.57      1.98 o 
  -2   4  24       18.06       13.40      2.77 o 
   0  -4  25       34.43       29.45      4.06 o 
   1  -4  25        0.70        1.19      0.74 o 
   2  -4  25       91.09       72.39     10.39 o 
  -2  -3  25        0.19        0.75      1.66 o 
  -1  -3  25        6.37        4.53      1.25 o 
   0  -3  25        0.01        1.61      0.74 o 
   1  -3  25        2.04        2.01      1.19 o 
   2  -3  25       19.87       15.23      2.51 o 
   3  -3  25        8.65        8.26      1.85 o 
  -3  -2  25        8.71        3.93      1.90 o 
  -2  -2  25        1.03        2.40      0.83 o 
  -1  -2  25        5.11        4.33      1.25 o 
   0  -2  25        0.00        1.74      0.64 o 
   1  -2  25        6.08        7.13      1.43 o 
   2  -2  25        0.21        2.33      0.83 o 
   3  -2  25       30.18       26.03      3.09 o 
  -3  -1  25       22.20       25.46      5.95 o 
  -2  -1  25        0.84        1.08      0.95 o 
  -1  -1  25       74.58       62.26      9.14 o 
   0  -1  25        0.41        2.57      0.83 o 
   1  -1  25        0.06        3.82      1.04 o 
   2  -1  25        6.75        7.03      1.31 o 
  -4   0  25        8.50        5.99      1.58 o 
  -3   0  25       37.96       32.01      3.27 o 
  -2   0  25       25.46       20.91      2.34 o 
  -1   0  25        4.05        4.57      1.08 o 
   0   0  25        6.22        6.54      1.42 o 
   1   0  25       58.23       50.91      5.93 o 
   2   0  25       57.48       60.29      9.04 o 
  -4   1  25       24.53       14.77      2.58 o 
  -3   1  25        0.93        1.57      0.66 o 
  -2   1  25       24.83       21.63      2.73 o 
  -1   1  25       13.08        8.09      1.57 o 
   0   1  25        4.15        5.09      0.97 o 
   1   1  25        4.39        4.30      1.01 o 
  -4   2  25      286.11      364.44      5.35 o 
  -3   2  25       11.17        7.40      1.58 o 
  -2   2  25        7.02        5.25      1.03 o 
  -1   2  25        0.79        1.44      0.80 o 
   0   2  25        7.83        6.71      1.49 o 
  -3   3  25        2.56        1.16      0.66 o 
  -2   3  25        2.06        2.44      0.77 o 
  -1  -2  26        7.82        7.47      1.93 o 
   0  -2  26        2.99        2.38      0.61 o 
   1  -2  26        2.70        3.60      1.14 o 
  -2  -1  26       16.55       11.79      1.68 o 
  -1  -1  26        4.53        5.02      1.18 o 
   0  -1  26        9.96        9.73      1.68 o 
   1  -1  26        0.08        1.31      0.67 o 
  -2   0  26      105.36       89.30     12.52 o 
  -1   0  26      111.57      101.91     11.47 o 
   0   0  26       66.01       54.66     10.35 o 
  -2   1  26        0.51        2.02      0.61 o 
  -1   1  26        3.33        1.73      0.86 o 
                                                 
